# Supplementary material for: Conformational dynamics of cohesin/Scc2 loading complex are regulated by Smc3 acetylation and ATP binding
Source: Nat Commun. 2023 Sep 22;14:5929. doi: 10.1038/s41467-023-41596-w (PMC10516938; doi:10.1038/s41467-023-41596-w)
Supplement: Supplementary file 4 — Source Data [file 41467_2023_41596_MOESM4_ESM.xlsx]

## Sheet: Fig 1B
Fig 1B	Smc3						smc3QQ E199A						smc3QQ R1008I

## Sheet: Fig 1D
Fig 1D	Calibrated ChIP-seq was performed in the exponential cells of SMC3, smc3-QQ and smc3-QQ_R1008I.
Distance from CDEIII	SMC3	smc3 QQ	smc3 QQ_R1008I
-10000	32.8927	13.6294	11.6038
-9950	29.2309	13.7899	10.0137
-9900	31.4522	12.9917	8.83914
-9850	31.1879	13.7514	10.5787
-9800	32.8108	12.1789	10.1794
-9750	35.1341	13.6261	10.3186
-9700	35.575	11.5689	9.245
-9650	35.7126	11.3248	7.95
-9600	32.6248	12.0052	9.73234
-9550	31.9975	11.627	9.78313
-9500	30.2272	11.7128	11.7262
-9450	33.33	11.163	14.5819
-9400	38.895	11.7142	19.7094
-9350	40.7939	14.1924	20.5673
-9300	48.984	15.0159	19.7281
-9250	53.6444	13.9905	16.3977
-9200	55.0191	13.1113	18.5212
-9150	52.4453	11.3837	18.0097
-9100	54.3648	14.6786	20.7405
-9050	59.5875	20.3378	25.7485
-9000	62.6516	23.6234	31.184
-8950	59.6723	24.1281	32.3943
-8900	66.1379	20.2855	32.81
-8850	67.0199	17.0536	25.5869
-8800	60.2938	18.9425	20.565
-8750	52.3688	17.2713	17.3644
-8700	46.8899	14.0425	16.2467
-8650	44.3188	14.0525	14.9944
-8600	43.8965	10.2567	10.5521
-8550	39.095	9.95234	8.68875
-8500	30.1747	10.1746	11.1806
-8450	34.5781	9.75453	11.8013
-8400	42.5206	11.4852	13.4378
-8350	46.2275	11.4036	14.1904
-8300	53.0625	11.0356	16.7734
-8250	58.8045	12.7669	17.8112
-8200	58.5258	15.0584	17.985
-8150	62.5195	15.6906	15.9395
-8100	68.2122	18.3425	13.3869
-8050	67.8875	14.5277	8.95273
-8000	71.8808	13.116	12.35
-7950	71.9863	12.1884	11.5769
-7900	72.1715	11.9381	11.795
-7850	75.8388	11.8625	11.5758
-7800	81.5197	10.5598	10.86
-7750	84.9341	11.1411	11.3068
-7700	78.4381	11.8412	9.98375
-7650	80.7775	10.9196	11.2217
-7600	82.5531	9.3	12.3344
-7550	81.4572	9.47172	14.2517
-7500	83.1637	12.3972	14.8625
-7450	82.7491	16.9441	15.2737
-7400	81.3027	19.338	15.5678
-7350	85.3391	19.2234	15.4737
-7300	82.077	17.0852	15.658
-7250	83.5641	16.576	18.792
-7200	81.4853	15.6567	17.4547
-7150	76.3584	19.9169	19.1776
-7100	66.4187	19.4434	19.1022
-7050	62.2598	20.013	14.9875
-7000	62.55	20.6819	13.3567
-6950	68.414	20.15	14.1852
-6900	66.1652	20.4236	13.7236
-6850	63.1877	22.8134	14.3912
-6800	58.4231	24.7713	15.2002
-6750	64.6662	22.0157	13.484
-6700	74.7508	17.5397	14.4387
-6650	81.2193	13.8182	11.8391
-6600	79.1802	12.5151	12.9258
-6550	79.2459	11.2343	9.6585
-6500	81.2819	10.9219	11.0101
-6450	84.7758	12.0225	11.2649
-6400	91.6399	12.3263	9.18438
-6350	86.4598	13.4403	8.82219
-6300	84.7676	15.3055	9.39375
-6250	85.1414	11.6983	8.23055
-6200	92.2681	10.6548	8.19641
-6150	95.2919	10.4806	9.88781
-6100	97.4436	10.4556	12.0728
-6050	97.2406	11.1042	13.4047
-6000	98.1663	12.7769	13.4072
-5950	91.8856	11.7169	12.7897
-5900	85.4864	12.1942	10.9335
-5850	77.5406	13.4961	9.66437
-5800	90.3921	15.1705	11.0909
-5750	106.581	15.8894	12.7564
-5700	106.462	13.8555	14.8788
-5650	105.73	10.5113	11.2933
-5600	102.331	6.98438	10.536
-5550	116.829	5.83563	12.6951
-5500	135.817	9.41391	14.5206
-5450	150.454	14.3108	16.5741
-5400	149.894	16.0169	16.3048
-5350	134.442	12.7659	17.235
-5300	134.932	10.7398	12.6082
-5250	136.858	9.92148	11.5573
-5200	130.958	12.7261	10.2666
-5150	132.279	10.8558	10.1567
-5100	123.395	12.7236	12.3469
-5050	121.243	11.2581	12.3659
-5000	115.53	10.0864	14.4427
-4950	103.653	8.19438	12.8065
-4900	95.2958	8.9375	15.3591
-4850	108.434	8.29828	12.8294
-4800	133.231	7.76813	15.6083
-4750	149.273	9.21813	15.9548
-4700	155.433	11.2192	15.8692
-4650	154.977	10.9137	16.8502
-4600	150.741	9.96734	14.8515
-4550	147.691	10.9394	13.3842
-4500	139.014	14.6869	13.2028
-4450	138.818	12.2196	12.3547
-4400	128.885	12.0872	9.28781
-4350	122.044	9.09094	11.5762
-4300	123.559	11.7294	12.7269
-4250	136.694	13.4552	14.1786
-4200	135.135	12.1844	16.3444
-4150	128.881	13.3569	16.4791
-4100	108.775	11.5596	13.6059
-4050	104.308	13.1771	14.4402
-4000	112.452	11.8028	12.1738
-3950	118.968	10.8145	10.3031
-3900	127.743	14.0892	9.73125
-3850	133.558	18.538	12.2256
-3800	130.372	17.4942	14.3195
-3750	125.808	19.0831	13.4477
-3700	109.67	17.9131	13.3925
-3650	78.0125	14.3755	12.5466
-3600	65.4355	14.0962	10.8282
-3550	66.9003	10.5	9.71188
-3500	71.9025	10.3681	10.9769
-3450	72.8617	12.0545	10.0744
-3400	80.0987	10.635	10.6741
-3350	82.2161	11.2891	9.58156
-3300	92.0094	12.6084	10.2694
-3250	89.6855	12.8695	15.9542
-3200	84.2262	13.0506	14.0907
-3150	84.8027	10.8037	13.742
-3100	80.6933	10.6806	13.8203
-3050	84.9622	11.2739	13.593
-3000	75.2998	10.3156	12.6978
-2950	67.1827	10.7473	9.83977
-2900	54.4031	8.95445	9.24938
-2850	48.142	9.74078	11.1875
-2800	46.8413	9.19031	12.0725
-2750	44.7977	8.14859	12.8223
-2700	42.418	12.1469	11.5958
-2650	38.5402	11.3481	9.34625
-2600	34.2163	14.2625	10.9692
-2550	28.6484	15.392	14.0523
-2500	25.6981	15.7266	13.9631
-2450	23.8681	16.3973	12.8346
-2400	25.0661	13.8506	9.68516
-2350	23.3647	13.5032	7.72734
-2300	30.69	14.7878	6.87836
-2250	38.0727	12.2081	10.6389
-2200	44.9355	10.4859	10.9454
-2150	43.7269	12.0425	11.9681
-2100	41.9117	13.8045	12.0918
-2050	45.1587	16.4841	10.6233
-2000	51.7056	18.4607	13.7695
-1950	53.4266	16.1099	15.1668
-1900	56.3642	15.0758	14.9437
-1850	52.2414	13.1655	12.688
-1800	52.3615	9.09992	10.6991
-1750	54.0555	12.4086	9.62703
-1700	62.2409	15.178	10.8248
-1650	68.2727	15.7155	10.5375
-1600	65.8742	17.2553	11.3375
-1550	55.2256	15.2676	12.0175
-1500	45.2219	17.0998	10.1187
-1450	42.2469	18.0909	12.6925
-1400	41.4814	15.7631	12.047
-1350	46.6694	16.0894	13.5588
-1300	52.4552	13.7457	13.0555
-1250	53.6977	13.9503	11.5776
-1200	47.9781	13.1056	10.7137
-1150	52.45	10.098	9.52422
-1100	49.5186	12.8731	8.65625
-1050	54.202	13.1919	11.725
-1000	59.1219	13.0582	11.7048
-950	55.2688	16.4212	13.7895
-900	42.9275	15.6806	12.8525
-850	36.15	13.1147	12.4062
-800	46.7383	13.1831	12.2327
-750	62.7062	9.54562	9.62133
-700	77.2125	11.8899	12.3789
-650	82.55	11.765	13.2481
-600	87.775	11.6559	12.7869
-550	93.1188	10.5588	9.37465
-500	105.212	14.9427	10.3183
-450	113.36	15.7177	14.39
-400	110.154	15.9957	15.1425
-350	128.319	17.6466	15.8056
-300	145.225	20.5175	18.9169
-250	143.686	16.6073	21.8947
-200	119.854	19.5423	21.7138
-150	111.636	39.7936	35.3234
-100	93.9148	66.2137	56.3283
-50	87.7359	63.0793	55.5968
0	86.8969	51.3465	48.2438
50	80.0625	37.0722	31.01
100	95.1953	21.2815	21.0864
150	121.837	16.0804	20.598
200	124.339	14.5181	18.7392
250	122.15	17.4213	17.732
300	130.036	19.8573	22.3547
350	130.036	22.3853	20.0513
400	126.537	22.208	17.1878
450	109.765	19.4584	11.7855
500	103.072	19.7358	12.5291
550	104.339	16.4247	12.1344
600	102.386	13.4137	14.0144
650	93.6991	12.8241	15.8305
700	94.5487	13.834	18.5644
750	91.6456	14.833	13.6777
800	90.8015	12.9198	10.3637
850	89.5637	14.3687	11.7021
900	85.1369	13.7168	12.5456
950	82.8669	16.4911	11.5677
1000	76.7569	14.5336	12.3392
1050	70.1512	12.37	12.3157
1100	66.0655	11.2969	10.5641
1150	57.8594	14.1643	7.93438
1200	50.2133	14.8223	7.58109
1250	49.843	14.6312	8.75687
1300	56.2008	14.2942	8.31813
1350	54.9375	11.1147	8.84961
1400	48.6594	12.1494	11.3486
1450	48.3956	12.47	10.058
1500	45.6695	11.2994	8.50219
1550	47.0298	10.2954	9.23438
1600	47.8418	12.7975	11.915
1650	52.4278	12.322	12.1086
1700	50.4362	10.2688	11.8269
1750	53.9675	9.14469	9.60047
1800	49.8646	10.3023	10.3964
1850	49.3183	12.6208	10.3941
1900	42.3711	13.3248	12.6952
1950	47.0039	14.2527	12.0994
2000	51.4317	14.6495	13.0361
2050	48.9206	14.1003	12.8281
2100	52.6356	14.0026	8.82719
2150	54.6946	15.3395	8.89414
2200	53.0944	13.4239	10.5269
2250	54.002	13.3452	9.19109
2300	51.9422	11.1027	8.82672
2350	56.9177	10.1409	11.5699
2400	56.1553	12.0613	12.9016
2450	50.594	11.9942	9.6875
2500	54.8819	14.2818	9.01227
2550	59.9425	13.6438	11.255
2600	60.4016	15.5766	10.2783
2650	62.6816	16.6884	13.5412
2700	73.7134	18.6847	14.8453
2750	73.6904	14.818	12.8045
2800	67.1866	12.1014	11.9594
2850	65.8783	11.45	12.3895
2900	67.5713	13.4695	17.1678
2950	78.0892	16.8567	17.0172
3000	80.8217	18.3877	19.5875
3050	83.3841	16.4959	17.9661
3100	85.6211	15.9629	12.8782
3150	73.5852	13.5861	12.6617
3200	60.09	11.8509	8.75297
3250	58.2766	11.5221	7.95875
3300	62.5027	8.4275	9.04562
3350	67.3043	11.2761	11.0305
3400	76.3534	16.1617	11.2634
3450	76.2466	17.4391	9.32461
3500	79.2175	17.3388	9.28617
3550	80.0793	14.6988	10.2394
3600	86.618	12.1395	11.5775
3650	90.9449	11.7223	15.4095
3700	89.9637	15.955	20.4059
3750	86.4891	18.1031	18.6928
3800	81.1375	19.8549	18.9606
3850	81.9805	16.0875	16.4931
3900	88.1078	12.355	16.4486
3950	104.021	12.3941	19.2188
4000	118.091	12.2494	22.5526
4050	126.833	12.2919	21.2566
4100	125.898	16.3046	20.8622
4150	126.697	18.8791	23.4234
4200	145.359	22.318	23.2219
4250	152.315	17.5985	19.0467
4300	150.985	19.785	15.5959
4350	139.41	18.9484	15.3134
4400	133.768	16.8025	14.7859
4450	128.907	15.9512	17.152
4500	122.378	14.4564	18.4675
4550	106.96	12.8356	14.99
4600	98.3352	15.9761	11.4625
4650	102.605	17.2343	12.2242
4700	107.643	17.4758	11.7478
4750	117.916	16.1879	14.9362
4800	123.425	11.4395	14.9207
4850	126.971	10.2516	15.6369
4900	124.024	12.8057	14.7294
4950	112.486	13.7716	11.1351
5000	98.4858	15.4019	8.88594
5050	90.6303	13.4077	9.9075
5100	86.253	14.0823	14.1083
5150	78.7041	11.0787	10.0945
5200	76.7531	10.4094	8.45125
5250	78.8388	11.5048	7.73875
5300	90.225	11.1372	9.71969
5350	93.6481	10.7787	7.74375
5400	90.0519	7.50547	8.32289
5450	86.2366	7.57078	8.79625
5500	92.435	9.55875	10.0398
5550	98.6556	9.6025	9.10063
5600	101.824	8.62328	7.7925
5650	109.029	10.8319	8.45375
5700	107.725	13.6059	11.4075
5750	109.413	14.276	12.567
5800	104.136	12.8545	11.2895
5850	98.0753	9.97695	10.8995
5900	101.974	10.3566	11.3777
5950	103.587	12.8397	11.9321
6000	106.199	12.7688	11.8544
6050	93.3261	9.75688	10.1948
6100	88.4369	8.06273	10.5834
6150	88.8688	10.7456	7.46133
6200	87.527	10.6577	10.1419
6250	86.4562	12.1723	14.9498
6300	82.52	13.053	14.111
6350	72.9987	12.5054	13.1848
6400	75.5874	10.4575	13.1559
6450	74.1894	12.8258	13.3528
6500	78.8223	12.0817	12.2567
6550	81.8022	12.3678	9.7275
6600	90.7097	14.0295	9.13781
6650	89.7669	14.227	11.28
6700	90.6584	13.4989	10.9627
6750	85.6121	12.6142	12.0456
6800	82.3933	10.899	12.1686
6850	75.9861	12.7372	12.2297
6900	69.5405	16.3729	12.828
6950	76.5762	18.0883	15.8344
7000	76.4031	15.5962	14.4681
7050	81.1027	12.9262	11.9127
7100	78.9199	11.145	11.4412
7150	76.185	12.9785	12.7326
7200	80.8797	14.165	13.8459
7250	82.5184	13.1273	13.5303
7300	82.04	15.5454	15.0744
7350	85.973	11.6206	13.6837
7400	83.6047	12.4328	14.6348
7450	79.9816	13.2037	12.1579
7500	72.9577	12.5141	10.7556
7550	67.5194	7.9675	7.63625
7600	60.5041	6.60406	8.92805
7650	68.3258	9.3693	12.4763
7700	73.6381	12.111	12.783
7750	77.3997	12.3208	11.8781
7800	85.7313	14.169	13.2939
7850	87.3466	14.4394	11.0713
7900	84.78	12.4749	10.5709
7950	83.4148	11.5564	10.8156
8000	79.15	11.3103	10.7116
8050	75.7246	8.20586	10.6788
8100	78.5445	4.60109	10.3744
8150	85.1698	8.68313	10.6614
8200	79.0742	9.12234	12.1739
8250	80.4477	11.9519	13.2185
8300	82.4008	12.5298	15.47
8350	74.6667	13.3922	12.39
8400	65.7398	11.0432	10.845
8450	66.0652	9.69586	8.90328
8500	70.8387	12.8069	7.36563
8550	72.3269	16.1687	8.72812
8600	72.5237	14.8666	9.40523
8650	67.7681	12.1505	10.4575
8700	60.0844	13.0341	8.49109
8750	51.3206	13.5542	8.7393
8800	48.1806	16.0677	10.5581
8850	51.71	19.5531	13.3741
8900	60.6694	20.0062	10.9994
8950	65.5939	19.7381	10.1908
9000	66.1025	24.0241	13.6541
9050	69.0468	30.2575	19.4588
9100	74.9575	30.5404	24.455
9150	80.6773	26.6469	27.5722
9200	84.216	22.7566	29.6791
9250	92.2457	19.5266	27.9503
9300	108.941	16.4213	27.735
9350	129.413	18.1	26.5395
9400	134.957	20.5464	23.4825
9450	133.32	18.9105	20.1262
9500	131.648	15.3152	16.1638
9550	109.027	14.1784	9.40875
9600	83.9734	11.8162	7.56875
9650	66.5097	11.2688	10.5375
9700	65.4003	13.0749	9.72906
9750	73.8183	12.0187	8.26594
9800	77.6177	10.0015	11.1534
9850	78.5161	8.88969	13.6137
9900	71.1137	7.735	13.5206
9950	59.8869	9.25187	10.2738

## Sheet: Fig 1F
Figure 1F	Tetrad dissection of B1471

## Sheet: Fig 1G
Fig 1G	Calibrated ChIP-seq profiles of exponentially grown SMC3, smc3-QQ_R1008I, and smc3-QQ_W483R_R1008I.
Distance from CDEIII	SMC3	smc3-QQ_R1008I	smc3-QQ_W483R_R1008I
-10000	33.6978	19.0056	32.7341
-9999	34.3542	19.7054	34.131
-9998	34.7671	19.8521	34.3497
-9997	33.9519	19.3894	33.6429
-9996	33.7613	19.2991	33.3568
-9995	34.386	19.5699	33.8617
-9994	33.5602	19.0056	33.1043
-9993	34.9153	19.6038	34.0636
-9992	35.0529	19.5925	34.2319
-9991	35.2012	19.886	34.4171
-9990	34.4283	19.3668	33.4073
-9989	35.2647	19.9875	34.2824
-9988	35.1588	19.9988	34.03
-9987	35.127	19.7279	34.0636
-9986	34.3966	19.4119	33.6261
-9985	34.5659	19.6038	33.4746
-9984	35.2435	19.7505	34.0636
-9983	35.5293	19.9311	34.6527
-9982	35.8893	20.1117	34.6022
-9981	35.1694	19.7844	34.2319
-9980	35.3176	19.886	34.2319
-9979	35.2858	19.8747	34.0805
-9978	35.0212	19.4458	33.929
-9977	35.8575	19.9311	34.7368
-9976	35.5611	19.6038	34.4676
-9975	34.9682	19.4232	33.8449
-9974	35.9952	19.965	34.6695
-9973	35.127	19.7279	34.0805
-9972	35.1165	19.4797	34.2993
-9971	36.0904	20.0327	34.9051
-9970	35.8787	20.2245	34.8042
-9969	35.4552	19.6715	34.4507
-9968	35.7728	19.886	34.821
-9967	35.4764	19.9311	34.4339
-9966	35.8681	20.3261	34.7537
-9965	36.2281	20.3487	34.9051
-9964	36.154	20.5067	34.8042
-9963	35.8152	20.281	34.6527
-9962	35.6458	20.3825	34.3834
-9961	35.3811	20.3261	34.2656
-9960	36.3022	20.7888	34.8883
-9959	35.8787	20.7211	34.4844
-9958	35.7093	20.7775	34.4171
-9957	35.7623	20.8114	34.2993
-9956	35.6246	20.9017	34.0132
-9955	34.1107	20.2132	33.1548
-9954	35.8469	20.7888	34.2151
-9953	35.5399	20.7211	34.0132
-9952	35.9316	20.6985	34.2656
-9951	33.9307	19.9424	32.8519
-9950	36.0163	20.6873	34.0132
-9949	36.2492	20.7098	34.0468
-9948	34.7671	19.9085	32.936
-9947	34.4495	19.8972	33.0034
-9946	34.3224	19.5812	32.5658
-9945	35.8681	20.5405	33.7102
-9944	34.9788	20.2697	33.1717
-9943	35.7517	20.6647	33.4746
-9942	35.5399	20.6534	33.6261
-9941	34.873	20.36	33.1212
-9940	35.7728	21.0371	33.9795
-9939	35.4129	21.1161	33.7102
-9938	34.8306	20.7098	33.5756
-9937	35.2753	20.676	33.7944
-9936	34.873	20.7437	33.929
-9935	34.6295	20.6421	33.2221
-9934	35.5611	21.0597	34.0468
-9933	34.079	20.0552	33.3568
-9932	35.9528	21.071	34.5012
-9931	35.5611	20.8565	34.1983
-9930	35.0741	20.6308	33.7607
-9929	32.1945	19.2878	31.8758
-9928	33.846	20.1455	33.5251
-9927	34.0578	20.2132	33.4241
-9926	32.3321	18.6106	31.7748
-9925	31.1676	18.9492	31.354
-9924	33.2744	19.5587	32.3807
-9923	33.8037	20.0101	32.7677
-9922	33.2532	19.4119	31.9936
-9921	31.9298	18.7009	30.9165
-9920	34.8624	20.7663	33.3063
-9919	33.7508	20.2922	32.5994
-9918	35.0318	21.0936	33.3063
-9917	33.7296	20.0101	32.0272
-9916	34.873	20.7437	33.2558
-9915	35.18	20.9581	33.929
-9914	34.1319	20.36	33.0034
-9913	33.5708	19.8747	32.549
-9912	32.7662	19.6828	31.5728
-9911	34.2907	20.5293	33.0875
-9910	33.7402	20.0778	32.7846
-9909	33.9625	20.0665	32.8856
-9908	33.1367	19.9537	32.1955
-9907	33.9731	20.3148	32.9529
-9906	33.2108	20.0214	32.5826
-9905	32.7556	19.4458	31.7075
-9904	34.5024	20.6195	33.4914
-9903	34.2801	20.3487	33.5587
-9902	34.82	20.5405	33.5587
-9901	34.4071	20.202	33.3568
-9900	34.4918	20.3487	33.4073
-9899	34.0578	20.4503	33.5251
-9898	34.3119	20.6195	33.6429
-9897	34.2907	20.4615	33.7775
-9896	33.9307	20.518	33.3904
-9895	34.3436	20.6534	33.5924
-9894	33.8672	20.3938	33.2221
-9893	33.8884	20.3487	33.1717
-9892	34.1425	20.3938	33.2221
-9891	34.2166	20.4277	33.5083
-9890	33.9307	20.2245	33.0539
-9889	33.8249	20.1568	33.2053
-9888	33.4861	19.9424	32.8014
-9887	32.925	19.8408	32.6668
-9886	33.3485	20.044	33.0202
-9885	33.2638	20.1794	33.0202
-9884	33.7613	20.3261	33.2726
-9883	32.3427	19.965	32.7509
-9882	32.0357	19.6715	31.8253
-9881	33.1261	20.2245	33.1885
-9880	33.5708	20.2471	33.2053
-9879	33.3485	20.1794	33.1212
-9878	32.4274	19.7167	32.246
-9877	32.5756	19.3442	31.6233
-9876	33.6872	20.0214	33.2558
-9875	34.1954	20.6873	34.0636
-9874	33.7508	20.3261	33.7607
-9873	33.8778	20.3938	33.9963
-9872	33.6131	20.3825	33.6766
-9871	33.3273	20.3487	33.4914
-9870	33.2426	20.2697	33.138
-9869	33.4543	20.3938	33.8617
-9868	33.719	20.518	33.9122
-9867	33.5708	20.0101	33.0202
-9866	33.4755	20.2245	33.4073
-9865	33.6449	20.0778	33.5083
-9864	33.9307	20.5405	33.9458
-9863	33.2849	20.3148	33.239
-9862	33.846	20.8791	33.6766
-9861	32.9673	20.3374	32.9865
-9860	34.4601	21.2177	34.1815
-9859	33.7931	20.9017	33.4241
-9858	33.0414	20.597	33.2726
-9857	33.6131	20.8227	33.4914
-9856	33.8143	21.1387	33.8112
-9855	33.4543	20.8453	33.8449
-9854	33.1473	20.6985	33.6092
-9853	34.0472	20.9017	34.2488
-9852	33.9096	21.1387	34.4676
-9851	33.6661	21.0371	34.2824
-9850	33.8566	21.0936	34.2993
-9849	31.8345	20.0101	32.3302
-9848	33.4014	20.6083	34.0636
-9847	32.9356	20.36	33.2895
-9846	33.8037	20.992	34.0636
-9845	32.8085	20.2697	33.0034
-9844	33.3061	20.5405	33.8112
-9843	34.0366	20.9356	34.4844
-9842	33.7402	20.7775	34.3161
-9841	33.2426	20.5518	34.1983
-9840	32.6497	20.0778	33.6261
-9839	32.2051	19.6602	33.2895
-9838	32.9356	19.9875	33.8449
-9837	32.6497	20.0327	33.4409
-9836	32.3745	19.6941	33.4409
-9835	33.1791	20.3148	33.9795
-9834	29.8125	18.1253	31.2026
-9833	31.0617	19.1072	31.9431
-9832	32.618	19.7957	33.0707
-9831	32.0675	19.4571	32.8014
-9830	30.4794	18.4188	31.4214
-9829	33.4543	20.4051	33.7944
-9828	33.0309	20.1004	33.6597
-9827	33.2532	20.5744	33.9458
-9826	31.5169	19.6828	32.0441
-9825	31.1041	19.4007	31.8926
-9824	31.5169	19.7167	32.5826
-9823	31.2417	18.8928	31.8926
-9822	30.1618	18.5655	31.1016
-9821	32.3851	20.0101	33.4746
-9820	31.3581	19.7505	32.5826
-9819	31.6016	19.7957	32.5658
-9818	31.6757	19.7392	33.0034
-9817	31.6863	20.0214	33.2221
-9816	32.8615	20.202	33.7775
-9815	31.2417	19.5248	32.448
-9814	32.6921	20.1568	33.239
-9813	32.4274	19.9085	32.9529
-9812	32.7133	20.2132	32.9697
-9811	32.4698	20.0665	32.7004
-9810	33.1156	20.3374	33.6597
-9809	32.6391	19.7844	33.0875
-9808	32.618	19.8634	33.2726
-9807	32.7133	19.8972	33.5419
-9806	32.7768	20.044	33.6766
-9805	32.9144	20.0778	33.8617
-9804	32.9673	20.1568	34.0636
-9803	33.1579	19.7731	34.0132
-9802	33.4967	20.2245	34.5685
-9801	32.9991	19.8182	34.1815
-9800	33.3379	20.1117	34.2993
-9799	33.232	20.0327	34.2488
-9798	32.6815	19.3555	33.6261
-9797	33.3061	19.7279	34.2993
-9796	32.8721	19.8069	34.03
-9795	32.5439	19.7279	34.1646
-9794	33.105	19.886	34.619
-9793	32.4592	19.6151	34.0132
-9792	32.9567	19.6151	34.3666
-9791	33.3061	20.1681	34.7368
-9790	33.4755	20.1794	34.5685
-9789	33.4861	20.202	34.7032
-9788	32.8615	19.7167	34.0132
-9787	32.8403	19.7392	34.2319
-9786	30.2783	18.6332	32.0609
-9785	32.745	19.8069	33.7944
-9784	32.6815	19.7167	34.03
-9783	32.258	19.4232	33.6597
-9782	31.9298	19.0959	33.5924
-9781	33.6449	19.9762	34.922
-9780	32.5333	19.3217	33.9458
-9779	33.3696	19.5925	34.4339
-9778	32.9673	19.6038	34.3497
-9777	32.8721	19.5812	34.03
-9776	32.9462	19.4797	34.0805
-9775	33.105	19.4232	34.5517
-9774	32.6921	19.3555	34.2488
-9773	32.0675	19.0734	33.9627
-9772	32.5544	19.2652	34.1646
-9771	33.1791	19.7054	34.518
-9770	32.8932	19.8069	34.5685
-9769	32.6709	19.4458	34.03
-9768	32.3745	18.9379	33.9122
-9767	33.232	19.4232	34.4844
-9766	33.4755	19.6038	34.4844
-9765	32.9779	19.2426	34.1646
-9764	33.719	19.6038	34.5854
-9763	33.232	19.4232	34.03
-9762	33.5708	19.4345	34.3161
-9761	32.2051	18.9154	33.34
-9760	33.0626	19.3217	33.828
-9759	33.4543	19.4571	34.0805
-9758	32.6074	18.8251	33.1717
-9757	33.5814	19.6264	34.2993
-9756	33.6661	19.5135	34.3666
-9755	33.5814	19.4007	34.5349
-9754	33.2532	19.1749	34.2151
-9753	33.7402	19.5022	34.5517
-9752	32.8932	18.8702	34.0468
-9751	33.6555	19.1636	34.5012
-9750	33.7719	19.1975	34.5517
-9749	33.6131	19.0169	34.3666
-9748	33.0838	19.0621	34.0132
-9747	33.412	19.2314	34.1815
-9746	33.2426	18.9831	33.929
-9745	33.2849	19.0621	34.0132
-9744	33.0626	18.8138	33.7607
-9743	33.4649	18.8364	34.1478
-9742	32.9567	18.5316	33.8617
-9741	32.5121	18.5655	33.4073
-9740	32.8403	18.6106	33.6261
-9739	32.7556	18.8251	33.5419
-9738	32.4592	18.5316	33.037
-9737	32.6391	18.5429	32.9192
-9736	32.7238	18.5881	33.1548
-9735	32.7238	18.7348	33.2726
-9734	31.157	17.8206	31.8084
-9733	32.7556	18.6896	33.4241
-9732	32.5439	18.6671	33.6092
-9731	32.4698	18.5881	33.5251
-9730	31.6334	18.2043	32.9865
-9729	31.9192	18.2156	32.9192
-9728	32.4592	18.5316	33.4914
-9727	32.0569	18.5542	33.3568
-9726	32.4274	18.9718	33.727
-9725	31.9616	18.4978	33.5419
-9724	32.0569	18.4413	33.5924
-9723	32.1627	18.5655	33.727
-9722	32.2157	18.4639	33.3736
-9721	32.7556	18.7461	33.5924
-9720	32.3004	18.6896	33.1717
-9719	30.9347	18.2495	32.1282
-9718	33.105	19.0056	33.3231
-9717	31.824	18.2495	31.9936
-9716	31.9192	18.4752	32.2965
-9715	32.5333	18.6671	33.138
-9714	30.1936	17.1773	31.2867
-9713	31.3158	17.798	32.448
-9712	32.1522	18.1592	32.936
-9711	32.6921	18.4526	32.936
-9710	32.7344	18.4413	32.7677
-9709	32.9885	18.7912	33.1548
-9708	33.7296	18.9718	33.4578
-9707	33.2744	18.6445	33.2053
-9706	32.5968	18.2833	32.3133
-9705	33.232	18.5768	32.7341
-9704	32.9673	18.3172	32.7846
-9703	33.3273	18.5316	33.0034
-9702	33.0626	18.3172	33.037
-9701	32.7874	18.0802	32.7509
-9700	32.2368	17.8545	32.448
-9699	32.9038	18.3172	32.8014
-9698	32.8721	18.2608	32.936
-9697	32.9885	18.4752	33.1548
-9696	33.2426	18.4301	33.5083
-9695	33.4967	18.7348	33.239
-9694	32.8191	18.3398	32.9192
-9693	33.3379	18.5091	32.8519
-9692	33.1473	18.2156	32.7846
-9691	33.2638	18.5203	33.0539
-9690	32.9038	18.2946	32.2965
-9689	33.4437	18.6558	32.8182
-9688	33.232	18.6445	32.6163
-9687	32.0675	17.9786	31.4214
-9686	33.2638	18.4413	32.2292
-9685	31.8663	17.7303	31.2531
-9684	32.9779	18.3059	32.0777
-9683	32.3745	18.193	31.657
-9682	32.0886	18.0802	31.6738
-9681	33.2849	18.7574	32.1787
-9680	33.5073	18.9492	32.6836
-9679	33.4332	18.9718	32.4816
-9678	31.9722	18.0915	31.7748
-9677	32.131	18.0915	31.657
-9676	32.6286	18.3511	32.0104
-9675	32.0992	18.2043	31.9262
-9674	32.4486	18.2495	32.3133
-9673	33.4543	18.9605	32.7173
-9672	33.4332	18.9154	32.3302
-9671	33.1473	18.5091	32.0104
-9670	32.8191	18.4639	32.2965
-9669	33.0944	18.3398	32.3302
-9668	31.8134	17.4933	31.3204
-9667	32.565	18.1818	32.145
-9666	33.8037	18.7235	32.5153
-9665	33.2955	18.7235	32.4985
-9664	33.1367	18.4526	32.3133
-9663	32.925	18.3623	32.1619
-9662	32.8932	18.2833	32.1282
-9661	33.4755	18.6332	32.4648
-9660	33.4543	18.7912	32.347
-9659	32.7662	18.3623	31.758
-9658	32.9885	18.7799	31.8253
-9657	33.0626	18.9154	31.8084
-9656	31.6016	18.0238	30.1928
-9655	32.7874	18.7348	31.3877
-9654	32.7874	18.8364	31.3204
-9653	32.9673	18.9492	31.354
-9652	32.1522	18.2269	30.664
-9651	33.6661	18.8589	31.6738
-9650	33.3273	18.8138	31.4214
-9649	33.8037	19.0282	31.758
-9648	34.1001	19.2652	31.9936
-9647	32.9991	18.5881	31.0679
-9646	33.7613	18.9041	31.3035
-9645	32.9779	18.8364	31.1016
-9644	33.6343	19.0846	31.5728
-9643	33.9096	19.2088	31.5392
-9642	32.311	18.2721	30.2096
-9641	33.846	18.9944	31.3372
-9640	33.105	18.8476	30.9333
-9639	33.2426	18.8138	31.1857
-9638	33.2955	18.8476	31.0343
-9637	33.6449	18.8928	31.1857
-9636	33.0414	18.5542	30.8155
-9635	32.5333	18.4865	30.6808
-9634	33.4967	18.8815	31.2531
-9633	32.9567	18.5542	30.8491
-9632	33.2532	18.7235	30.9669
-9631	32.8509	18.7799	30.6808
-9630	33.9943	19.2878	31.455
-9629	33.4861	18.9492	31.2362
-9628	33.592	19.5248	31.8084
-9627	33.7402	19.4232	31.8589
-9626	33.7613	19.4909	31.4214
-9625	34.4071	19.7844	31.6738
-9624	33.1791	18.8589	30.4452
-9623	34.5342	19.5812	31.4887
-9622	33.7084	19.2539	31.1689
-9621	34.5659	19.6715	31.4045
-9620	34.5659	19.6264	31.3709
-9619	34.1319	19.4232	30.8996
-9618	34.2695	19.5474	31.1689
-9617	34.7777	19.7054	31.8084
-9616	34.9047	19.5925	31.8084
-9615	34.6506	19.6377	31.0679
-9614	34.079	19.3894	31.2362
-9613	34.873	19.7505	32.0272
-9612	34.0895	19.2652	31.1521
-9611	34.5448	19.4909	31.2362
-9610	34.7353	19.6038	31.6065
-9609	34.4601	19.4797	31.455
-9608	33.846	19.2539	31.3372
-9607	34.2907	19.1524	31.6233
-9606	34.1954	19.4345	31.2867
-9605	33.9837	19.2991	31.556
-9604	33.9201	19.3329	31.2362
-9603	34.0366	19.0169	31.4045
-9602	33.2849	18.9492	30.7313
-9601	33.8672	19.2314	30.9669
-9600	34.5765	19.7279	31.5223
-9599	33.8037	18.8702	30.8828
-9598	34.4283	19.2991	31.2531
-9597	34.7883	19.7392	31.6906
-9596	33.9519	19.1862	30.9669
-9595	33.8037	19.0621	31.2362
-9594	34.3754	19.7731	31.6401
-9593	33.232	19.0734	30.4284
-9592	30.7018	17.6739	28.5098
-9591	33.6555	19.1975	31.0679
-9590	33.846	19.1524	30.9501
-9589	33.8672	19.2991	30.9669
-9588	34.3542	19.6264	31.3035
-9587	33.4861	19.0169	29.974
-9586	35	20.1342	31.9936
-9585	34.5448	19.8295	31.556
-9584	34.6718	20.0101	31.6738
-9583	34.206	19.4684	31.1521
-9582	35.0424	20.0665	31.758
-9581	34.0578	19.5248	30.9501
-9580	34.6189	19.7957	31.2699
-9579	34.8306	20.0327	31.4045
-9578	31.3687	18.3285	29.284
-9577	34.4071	20.0552	31.4382
-9576	34.1319	19.7957	31.3204
-9575	33.9837	19.8182	31.6233
-9574	34.4495	19.8747	31.5728
-9573	34.079	19.4458	31.5223
-9572	34.4177	19.7957	31.758
-9571	34.4071	19.7392	31.7748
-9570	33.9413	19.6264	31.455
-9569	34.1636	19.6828	31.556
-9568	34.2589	19.7957	31.7411
-9567	33.1579	19.0959	30.9333
-9566	33.7613	19.4797	31.2531
-9565	33.9413	19.5587	31.2026
-9564	32.9144	18.9718	30.5799
-9563	34.079	19.9988	31.5728
-9562	33.8249	19.4684	30.7313
-9561	33.2744	19.2539	30.7482
-9560	33.4543	18.9944	30.8828
-9559	33.3802	19.2765	30.9669
-9558	32.9356	19.0959	30.6977
-9557	32.3745	19.1524	30.0245
-9556	33.3908	19.8408	30.765
-9555	33.4967	19.8069	30.6808
-9554	32.7979	19.5925	30.5294
-9553	33.1579	19.7731	30.6472
-9552	32.5756	19.6264	30.5125
-9551	32.7027	19.6489	30.6303
-9550	31.9933	19.2539	30.1759
-9549	32.618	19.4909	30.2433
-9548	32.8191	19.5135	30.5125
-9547	32.2157	18.9831	29.8225
-9546	32.8403	19.2765	30.1255
-9545	31.5805	18.4639	29.284
-9544	33.0097	19.5474	30.3611
-9543	30.8288	18.5316	28.5098
-9542	32.3215	19.3668	29.4523
-9541	33.1685	19.6602	30.2264
-9540	32.5333	19.3781	29.8057
-9539	31.6546	18.6332	28.7791
-9538	32.4592	18.9379	29.671
-9537	33.1791	19.5248	30.1928
-9536	33.3908	19.8295	30.3947
-9535	32.618	19.0621	29.5532
-9534	32.7344	19.1636	29.7889
-9533	32.7238	19.1185	29.6879
-9532	32.258	18.8928	29.5532
-9531	32.5862	19.1749	29.5196
-9530	33.412	19.7505	30.2264
-9529	33.7719	19.8747	30.664
-9528	33.539	19.9311	30.5294
-9527	32.2792	19.1636	29.7889
-9526	33.0732	19.7167	30.1928
-9525	32.9038	19.4909	30.0581
-9524	32.745	19.6038	29.6374
-9523	33.2744	19.9988	30.5294
-9522	33.2214	19.7279	30.2769
-9521	33.0203	19.5474	29.6374
-9520	33.1156	20.0552	30.3106
-9519	33.6767	20.123	30.8996
-9518	32.8191	19.6264	30.5462
-9517	33.4437	19.8634	30.4957
-9516	32.9673	19.4797	30.3947
-9515	33.6767	19.7505	30.7986
-9514	33.7402	19.9424	31.0679
-9513	33.6343	19.9085	30.8996
-9512	33.0944	19.6602	30.6303
-9511	33.3696	19.8182	30.6808
-9510	33.1791	19.9311	30.9838
-9509	34.026	20.1004	31.4382
-9508	33.3485	19.3329	30.8996
-9507	33.6767	19.9311	31.0343
-9506	32.6391	19.3104	30.6303
-9505	33.5602	19.8972	30.9165
-9504	33.5073	19.8069	31.0679
-9503	33.4014	19.4232	30.8155
-9502	33.4014	19.9198	30.563
-9501	33.3379	19.7957	31.2194
-9500	33.7719	19.9085	31.4718
-9499	34.3013	20.2358	31.6738
-9498	34.1107	20.1342	31.6233
-9497	34.0684	19.9875	31.2699
-9496	33.1579	19.4797	30.6977
-9495	32.8932	19.5474	30.8323
-9494	32.6497	19.1298	30.5462
-9493	33.4014	19.886	31.0174
-9492	32.618	19.2539	30.8155
-9491	32.6286	19.3442	31.1016
-9490	32.8403	19.1298	31.0848
-9489	33.1685	19.4119	31.455
-9488	32.4909	18.9492	31.0343
-9487	33.4014	19.6377	31.4045
-9486	33.4755	19.5022	31.2362
-9485	33.4755	19.5361	31.4718
-9484	33.4332	19.5699	31.4718
-9483	34.1001	20.0778	31.7075
-9482	32.8191	19.3104	30.3611
-9481	33.6343	19.7279	31.4887
-9480	33.8355	19.965	31.657
-9479	33.6449	19.9762	31.3709
-9478	32.5121	19.1975	30.4284
-9477	33.7613	19.9762	31.5055
-9476	34.1107	19.9424	32.0777
-9475	32.0251	18.3736	30.5799
-9474	33.4437	19.5474	31.6738
-9473	31.9192	18.8251	30.866
-9472	32.6391	19.0508	31.4214
-9471	33.5284	19.9537	32.2628
-9470	33.3908	19.6264	32.4143
-9469	32.8403	19.5925	32.0272
-9468	33.4649	19.6941	32.0272
-9467	33.6555	20.123	32.4311
-9466	33.0203	19.7505	31.7411
-9465	31.8663	18.6332	30.5294
-9464	33.0626	19.2201	31.1521
-9463	32.7874	19.0056	30.9669
-9462	33.1367	19.5361	31.5728
-9461	31.6334	18.6558	30.6135
-9460	35.2964	20.9017	33.3736
-9459	34.8518	20.9694	33.4746
-9458	32.9673	19.7957	31.4382
-9457	33.7508	20.0552	32.2628
-9456	34.3119	20.6534	32.3975
-9455	34.9365	20.8227	32.9024
-9454	34.7036	20.8453	32.9192
-9453	33.5496	20.2584	31.6065
-9452	34.513	20.3374	32.347
-9451	32.3745	19.7731	30.9165
-9450	32.6497	19.4571	31.1857
-9449	33.1579	20.044	31.8084
-9448	33.8143	20.4841	32.3133
-9447	32.2051	19.1862	30.5799
-9446	33.2002	19.7844	31.5055
-9445	33.8884	20.2922	32.5994
-9444	34.9259	20.5405	32.9529
-9443	35.1165	20.4615	32.9865
-9442	31.8875	18.6219	30.6977
-9441	34.3436	20.4277	32.5321
-9440	34.1319	20.2358	32.3807
-9439	34.6612	20.676	32.5153
-9438	30.6912	18.1818	29.2503
-9437	34.2695	20.3035	32.5658
-9436	34.206	20.202	32.8014
-9435	34.6083	20.676	33.1717
-9434	33.0309	19.6151	31.5728
-9433	34.9153	20.7324	33.1212
-9432	34.8941	21.0146	33.5587
-9431	35.9952	21.5337	34.3834
-9430	35.8364	21.4547	34.4002
-9429	36.2281	21.5224	34.4676
-9428	36.4292	21.6014	34.72
-9427	36.281	21.5901	34.4676
-9426	35.6987	21.4547	34.3161
-9425	36.4504	21.5789	34.6527
-9424	34.9365	21.0033	33.6597
-9423	35.5399	21.1387	33.7775
-9422	35.9422	21.3418	34.131
-9421	36.1434	21.2741	34.1815
-9420	35.2223	20.9017	33.3736
-9419	35.36	21.0936	33.3904
-9418	35.794	21.3306	34.1983
-9417	36.3657	21.4434	34.518
-9416	36.0163	21.3531	34.2824
-9415	36.9162	21.7256	34.922
-9414	35.8787	21.2064	34.2488
-9413	34.8624	20.8114	33.3904
-9412	36.0799	21.5789	34.4844
-9411	36.4927	21.6466	34.9556
-9410	35.1906	21.229	33.9963
-9409	36.588	21.8046	35.1239
-9408	34.206	20.5857	33.8785
-9407	35.5823	21.3757	34.6527
-9406	35.8152	21.6127	34.619
-9405	36.3975	21.8949	35.4605
-9404	37.1915	22.3012	36.1674
-9403	35.2435	21.5111	34.0805
-9402	36.1434	21.8271	34.922
-9401	35.0953	21.2628	33.8785
-9400	35.8893	21.6353	34.6695
-9399	36.2598	21.7256	34.72
-9398	36.1434	21.8271	34.619
-9397	35.8681	21.6691	34.2488
-9396	35.3176	21.387	33.8449
-9395	36.4927	22.0642	34.619
-9394	36.2069	22.2673	35.7635
-9393	36.7892	22.5495	35.4942
-9392	35.9528	21.9287	35.0734
-9391	36.9586	22.7977	36.1001
-9390	36.6092	22.3012	35.6961
-9389	38.3348	23.441	37.1435
-9388	37.8479	23.0912	36.8911
-9387	37.8584	22.6962	36.5881
-9386	38.3666	23.0799	36.8069
-9385	38.409	23.0912	37.0762
-9384	38.716	23.1702	37.4969
-9383	38.3666	23.1138	37.6652
-9382	38.6736	23.2379	37.7999
-9381	38.6842	23.0912	37.6989
-9380	38.7795	23.1363	37.6147
-9379	39.0124	23.4975	38.0523
-9378	38.4831	23.2153	37.6484
-9377	38.0596	22.8655	37.0257
-9376	37.2338	22.6736	36.302
-9375	38.3454	23.1928	37.2277
-9374	38.4937	23.3508	37.4633
-9373	37.6679	23.1702	36.9415
-9372	38.2607	23.2379	37.5474
-9371	38.4725	23.4185	37.4296
-9370	35.8469	21.8159	35.2249
-9369	37.7632	23.046	37.2108
-9368	38.0702	23.2153	37.6989
-9367	38.0596	23.2943	37.7494
-9366	37.5514	22.7752	36.7228
-9365	36.6939	22.3237	36.3525
-9364	36.768	22.6397	36.3525
-9363	36.8315	22.572	36.4367
-9362	37.3714	22.8203	37.1772
-9361	37.2444	22.7752	36.992
-9360	36.895	22.5495	36.8574
-9359	36.3445	22.0416	36.1674
-9358	37.2973	22.5269	37.295
-9357	37.2021	22.5269	36.8742
-9356	36.7998	22.0077	36.0327
-9355	38.1972	22.9445	37.884
-9354	37.869	22.6285	37.8504
-9353	38.7477	23.125	38.4226
-9352	38.0702	22.7977	37.6821
-9351	35.9211	21.6691	36.2347
-9350	38.4937	23.0573	38.3889
-9349	37.9643	22.7526	37.8335
-9348	36.6515	21.94	36.9079
-9347	38.0067	22.8203	37.7326
-9346	37.9008	22.73	37.2613
-9345	38.1549	22.8542	37.194
-9344	38.6525	23.1138	37.9513
-9343	37.9961	22.888	37.6484
-9342	38.7583	23.2943	38.574
-9341	37.6573	22.7752	38.2374
-9340	34.9259	21.0258	35.713
-9339	37.1491	22.5495	37.3791
-9338	36.6515	22.1206	36.7564
-9337	38.4725	23.283	38.3048
-9336	38.1019	22.967	38.3553
-9335	38.5254	23.2492	38.6582
-9334	38.9171	23.4749	38.9275
-9333	38.9595	23.3959	38.978
-9332	38.6842	23.5539	38.9611
-9331	38.7795	23.5426	39.1126
-9330	38.2713	23.2492	38.6582
-9329	38.6207	23.599	39.4155
-9328	38.3666	23.4298	39.4997
-9327	38.2078	23.5539	39.1463
-9326	38.0596	23.7345	38.9611
-9325	37.9326	23.4862	38.3216
-9324	38.1337	23.3395	38.8433
-9323	38.1019	23.2266	38.8265
-9322	38.1549	23.441	39.2136
-9321	37.3397	23.1138	38.4731
-9320	38.3348	23.6555	39.1463
-9319	38.4407	23.7458	39.2472
-9318	38.7583	23.9376	39.6343
-9317	38.7054	24.0166	39.5502
-9316	38.7371	23.7571	39.1463
-9315	38.9065	24.0053	39.4829
-9314	38.663	23.9376	39.2641
-9313	38.6313	23.8812	39.1799
-9312	38.1549	23.7683	38.8097
-9311	37.5091	23.2943	38.4899
-9310	38.6948	24.0166	39.4997
-9309	36.8845	22.6849	37.985
-9308	38.2078	23.7796	38.7423
-9307	36.9374	23.2379	37.9009
-9306	36.154	22.0642	37.396
-9305	37.3079	23.7796	38.7087
-9304	38.5572	24.2536	39.2641
-9303	36.7574	23.1476	38.0691
-9302	36.9797	23.8361	38.0691
-9301	35.794	22.572	36.8406
-9300	32.311	20.4954	33.8449
-9299	35.2858	22.493	36.9247
-9298	36.3234	22.8429	37.4969
-9297	36.5351	22.8316	37.5474
-9296	36.461	22.7865	37.396
-9295	32.7133	19.7392	34.3161
-9294	37.7102	23.9151	38.8097
-9293	37.1809	23.9038	38.1533
-9292	37.9855	24.3101	38.9443
-9291	37.0433	23.6781	38.3048
-9290	37.7314	24.2988	38.9106
-9289	37.4561	23.8586	38.7592
-9288	37.4138	24.0279	38.978
-9287	36.6092	23.2379	38.5572
-9286	37.435	24.1295	39.6175
-9285	37.8267	24.1408	39.6343
-9284	37.8584	24.2875	39.668
-9283	37.1809	23.8248	38.6077
-9282	36.408	23.3056	38.1701
-9281	36.5774	23.4975	38.0691
-9280	36.5774	23.6442	38.3384
-9279	37.5091	24.2988	38.675
-9278	35.667	22.7075	36.403
-9277	36.5351	23.3056	37.3118
-9276	36.4292	23.1476	37.2108
-9275	35.6776	23.204	36.605
-9274	35.9634	23.0235	37.2445
-9273	37.3503	24.2198	38.3216
-9272	36.3763	23.2718	37.6316
-9271	37.2338	24.0392	38.0018
-9270	35.5082	23.0686	36.7732
-9269	36.0481	23.2492	36.8406
-9268	36.3551	22.73	36.9584
-9267	37.3397	24.0053	38.0018
-9266	37.0962	23.9263	38.2543
-9265	37.3291	23.8248	38.1028
-9264	37.6044	24.3439	38.3384
-9263	37.1703	24.1408	38.0523
-9262	37.075	24.3439	38.4562
-9261	37.3291	24.1408	38.6582
-9260	36.8739	24.0053	38.4394
-9259	36.7892	23.6893	37.9513
-9258	36.461	23.6329	37.6821
-9257	36.7574	23.8135	38.0018
-9256	36.3975	23.7345	37.6316
-9255	36.3128	23.6781	37.6484
-9254	35.5505	23.0347	36.8237
-9253	36.4504	23.6329	37.3455
-9252	35.6776	22.8542	36.4367
-9251	36.0693	23.5765	37.4128
-9250	36.0058	23.362	37.1772
-9249	35.9846	23.3733	36.8406
-9248	36.1751	23.6668	36.8069
-9247	36.2492	23.9151	37.3118
-9246	35.5399	23.4298	37.3791
-9245	37.0856	24.2085	38.0523
-9244	36.5351	23.6893	37.0425
-9243	36.3022	23.3282	37.5138
-9242	36.8209	23.8248	37.783
-9241	35.9211	23.441	37.1267
-9240	36.5351	23.4185	37.0425
-9239	35.6564	23.0235	35.9822
-9238	35.7834	23.0122	36.6554
-9237	33.539	21.3531	34.7368
-9236	35.1059	22.8429	36.302
-9235	34.1319	21.8271	34.7537
-9234	31.5593	20.1455	33.1212
-9233	34.6718	22.3124	35.9822
-9232	34.6612	22.2334	35.612
-9231	35.307	22.4366	36.2684
-9230	33.5178	20.9356	34.2319
-9229	35.6564	22.5043	36.3357
-9228	36.281	23.283	37.0762
-9227	36.3551	23.2943	37.1603
-9226	36.9162	23.4298	37.0425
-9225	36.9586	23.2492	36.8574
-9224	37.1174	23.3508	36.992
-9223	36.8315	23.1476	36.2852
-9222	37.1174	23.5426	36.8406
-9221	36.1646	23.2605	36.4703
-9220	36.9797	23.7683	36.6723
-9219	37.4456	23.9715	37.1435
-9218	36.3869	23.6329	36.403
-9217	36.5457	23.1928	35.8308
-9216	37.0538	23.3169	35.9149
-9215	36.8421	23.4523	36.0327
-9214	37.7632	23.7796	36.7059
-9213	36.641	23.1815	35.6793
-9212	37.9855	23.7458	36.8742
-9211	37.2232	23.5878	36.7564
-9210	34.4071	22.4479	34.4002
-9209	36.4822	23.3169	35.4774
-9208	35.974	22.888	35.0566
-9207	36.895	23.4975	35.8813
-9206	35.7728	22.8655	35.0229
-9205	37.2021	22.8316	35.7803
-9204	36.7786	22.7187	35.9654
-9203	37.4773	23.1363	36.3188
-9202	38.3984	23.7232	36.992
-9201	37.6785	23.4749	36.605
-9200	37.6044	23.2492	36.7396
-9199	37.6361	23.0912	36.4871
-9198	38.049	23.8812	37.2277
-9197	37.8161	23.6668	37.3623
-9196	37.869	23.3282	37.3118
-9195	37.869	23.5313	37.0762
-9194	38.7371	23.9263	37.5474
-9193	38.2502	23.8925	37.0762
-9192	37.8055	23.4072	36.7228
-9191	38.843	23.9038	37.985
-9190	37.869	23.1589	36.9079
-9189	38.6419	23.6329	37.8504
-9188	38.3454	23.1025	37.4801
-9187	38.1337	23.2943	37.4633
-9186	39.1818	23.7683	38.187
-9185	38.7266	23.6781	37.6316
-9184	39.2136	23.8699	38.1365
-9183	38.9171	23.5765	37.884
-9182	38.3137	23.4072	37.3455
-9181	38.6842	23.7571	37.5811
-9180	37.2338	23.125	36.8237
-9179	37.9961	23.0799	37.3791
-9178	37.9537	23.3508	37.7326
-9177	38.0278	23.362	37.4801
-9176	35.9316	22.1432	35.511
-9175	37.7314	23.1025	36.8406
-9174	37.7843	23.4862	37.0257
-9173	37.2656	22.9106	36.7228
-9172	37.3185	22.4366	36.4871
-9171	37.0856	22.3576	36.4198
-9170	37.4561	22.7639	36.8069
-9169	36.8209	22.2334	36.1842
-9168	37.4667	22.6849	36.201
-9167	38.0596	22.9219	36.7396
-9166	37.3291	22.5495	36.1169
-9165	37.7526	22.9106	36.6891
-9164	38.0172	23.1815	37.1098
-9163	38.4831	23.4975	37.3791
-9162	38.4195	23.5313	37.2613
-9161	38.2078	23.3395	37.1603
-9160	38.5783	23.2943	37.2445
-9159	38.7583	23.52	37.4969
-9158	38.3243	23.1702	37.6147
-9157	37.7632	22.9445	36.8574
-9156	38.1337	23.2266	37.295
-9155	37.9537	22.7977	36.9079
-9154	38.1125	22.7752	37.1603
-9153	37.7737	22.7639	36.9415
-9152	38.229	22.9106	37.3118
-9151	37.6891	22.888	37.1267
-9150	37.7737	23.046	37.6147
-9149	37.8902	22.9783	37.7999
-9148	38.2713	23.2718	37.5643
-9147	38.4195	23.5426	37.6821
-9146	38.409	23.5878	37.5811
-9145	38.4407	23.3056	37.4801
-9144	37.7102	23.0799	37.4969
-9143	38.356	23.5878	37.5979
-9142	37.6679	23.1589	37.2781
-9141	35.487	21.861	35.5278
-9140	37.0115	22.6172	36.8406
-9139	36.5139	21.6917	35.9149
-9138	35.8152	21.4773	35.6288
-9137	36.5986	21.8836	35.7635
-9136	35.2223	20.9468	34.922
-9135	38.4513	23.0799	37.4633
-9134	37.8584	22.9106	36.9584
-9133	38.8007	23.6216	37.8335
-9132	37.9961	23.2718	37.3118
-9131	38.0808	23.3056	37.7157
-9130	37.3291	22.888	37.0594
-9129	37.6785	23.0009	37.7157
-9128	37.9431	22.9783	37.6652
-9127	37.5197	22.7075	37.4801
-9126	38.2607	23.204	37.9513
-9125	37.2868	22.8542	37.2108
-9124	37.742	22.967	37.783
-9123	37.6044	22.8429	37.5979
-9122	36.768	22.6059	36.5376
-9121	36.0799	22.3576	36.1505
-9120	36.7362	22.4817	36.992
-9119	36.6198	22.651	36.9584
-9118	35.8681	22.0642	35.6456
-9117	37.742	23.0799	37.2277
-9116	36.2598	21.6127	35.9822
-9115	37.075	22.5946	36.302
-9114	37.1385	22.3124	36.403
-9113	32.3956	19.4119	32.4985
-9112	35.7623	21.4547	35.5447
-9111	35.3282	21.3983	35.0061
-9110	32.3639	19.6489	32.3975
-9109	36.4292	21.8384	36.2684
-9108	36.5245	21.8046	36.3693
-9107	36.1963	21.4773	35.6961
-9106	34.4601	20.044	33.6429
-9105	37.1703	22.0642	36.2179
-9104	36.6304	21.6804	35.5615
-9103	36.408	21.6579	35.9822
-9102	36.1434	21.624	35.41
-9101	37.8479	22.5156	36.8574
-9100	36.0269	21.8836	34.9556
-9099	37.3185	22.5833	36.7901
-9098	37.1809	22.3802	36.3693
-9097	37.562	22.5833	36.8069
-9096	37.1068	22.5156	36.4703
-9095	34.7989	21.2967	34.3666
-9094	38.1231	22.9896	37.1772
-9093	37.9537	22.8429	36.8069
-9092	36.9162	22.3576	36.1505
-9091	36.5457	22.0867	35.41
-9090	37.3609	22.6623	36.0327
-9089	38.356	23.0347	36.8069
-9088	36.5351	22.1093	35.4774
-9087	36.8845	22.2447	35.6961
-9086	37.2232	21.9513	35.41
-9085	37.3926	21.9851	35.4774
-9084	37.9749	22.6059	36.3525
-9083	37.7949	22.4479	36.1674
-9082	37.4667	22.4253	35.9991
-9081	37.6891	22.3914	36.4703
-9080	37.7737	22.3576	36.5713
-9079	38.6842	23.0009	37.5138
-9078	37.869	22.5833	36.4367
-9077	38.0172	22.3802	37.0089
-9076	38.8642	23.0573	37.783
-9075	38.7371	22.6623	37.8167
-9074	37.2126	21.9287	37.093
-9073	38.3984	22.6397	37.295
-9072	38.7795	22.888	37.6147
-9071	36.6092	21.6127	35.6288
-9070	38.7371	22.8542	37.5306
-9069	38.7795	22.7865	37.5979
-9068	38.4513	22.7977	37.2108
-9067	38.5572	22.7752	37.093
-9066	38.2607	22.2334	36.5376
-9065	39.1183	22.8542	37.1603
-9064	39.1394	22.8542	37.3791
-9063	39.1289	22.9896	37.5811
-9062	39.7111	23.2153	38.0691
-9061	39.6476	23.046	38.187
-9060	39.7323	23.204	38.086
-9059	38.7795	22.6623	37.4633
-9058	39.2877	22.809	37.8672
-9057	39.5629	22.888	38.4226
-9056	39.2241	22.9219	38.2543
-9055	39.4253	23.1025	38.3384
-9054	39.2559	23.0573	38.3216
-9053	39.6688	23.204	38.4394
-9052	38.0172	22.1996	36.7901
-9051	38.896	21.8497	37.2613
-9050	38.2819	21.6353	37.0594
-9049	38.0384	21.9851	36.8911
-9048	38.5148	21.9739	37.1435
-9047	39.8911	22.5495	38.187
-9046	39.4359	22.2222	38.2206
-9045	39.4888	22.2222	38.0018
-9044	39.2982	22.0303	38.0187
-9043	36.4504	20.1907	35.3595
-9042	39.1289	22.1657	38.2374
-9041	36.0693	20.2132	35.9822
-9040	37.9643	21.1387	37.4969
-9039	36.0163	20.2584	36.3357
-9038	39.3088	22.0642	38.5236
-9037	39.8699	22.2334	39.0116
-9036	38.5889	20.9243	37.8335
-9035	40.9392	22.7413	39.769
-9034	41.1933	23.125	40.0382
-9033	41.2568	23.0347	40.358
-9032	41.6591	23.283	40.56
-9031	41.5956	23.204	40.8461
-9030	40.2405	22.3237	40.0382
-9029	41.0451	22.8767	40.6105
-9028	39.8911	22.2109	39.6512
-9027	40.1875	22.5156	39.9204
-9026	40.3358	22.2447	40.0719
-9025	40.177	22.098	39.9036
-9024	39.9017	21.6804	39.3987
-9023	40.6745	22.5833	40.2234
-9022	40.8757	22.6397	40.4926
-9021	40.4734	22.1883	40.2402
-9020	41.2356	22.6849	40.7283
-9019	41.1933	22.5946	40.5936
-9018	41.3627	22.8542	40.6946
-9017	41.2039	22.8429	40.8292
-9016	40.7063	22.6623	40.4085
-9015	40.8969	22.5946	40.6273
-9014	40.3781	22.2673	40.2065
-9013	40.2934	21.9851	39.6848
-9012	40.1452	22.3124	39.8531
-9011	39.5417	21.9626	39.2977
-9010	40.6534	22.5607	40.4253
-9009	40.4734	22.414	39.9541
-9008	40.7063	22.6285	40.0887
-9007	40.6851	22.2334	39.5502
-9006	40.6216	22.3237	39.4997
-9005	41.8073	22.8316	40.3075
-9004	39.7005	21.8836	38.9611
-9003	41.2462	22.6285	40.0382
-9002	41.1509	22.5833	39.8195
-9001	39.7641	21.9174	38.9106
-9000	40.6534	22.5156	39.567
-8999	41.3944	22.7639	39.6848
-8998	40.8863	22.4253	39.3482
-8997	41.1615	23.0235	39.567
-8996	40.7063	22.5607	39.0116
-8995	41.5321	22.7413	39.8195
-8994	38.4831	21.7256	37.0762
-8993	40.6216	22.177	39.2977
-8992	39.6476	21.4547	38.3721
-8991	41.3627	22.5495	39.4997
-8990	39.2877	21.4547	37.4969
-8989	39.3512	21.8497	37.6316
-8988	41.1827	22.5946	39.365
-8987	40.177	21.6466	38.4562
-8986	40.4946	22.3463	38.6919
-8985	41.3521	22.8203	39.5333
-8984	38.5254	21.6917	37.1435
-8983	39.9758	22.4592	38.877
-8982	40.8333	22.8203	39.0789
-8981	40.5263	22.6285	38.7928
-8980	41.6485	23.4636	39.6512
-8979	40.9921	23.0122	39.0285
-8978	41.9555	23.3056	39.668
-8977	41.9979	23.4523	39.6512
-8976	38.5995	21.7481	36.0159
-8975	40.9498	22.6849	38.6582
-8974	39.4359	21.5563	37.6652
-8973	40.7592	22.5156	38.2206
-8972	38.7371	21.6014	37.093
-8971	39.0971	21.8159	36.605
-8970	41.6591	23.2718	39.1967
-8969	41.0874	23.1363	38.2206
-8968	39.8805	22.3124	37.6316
-8967	38.0914	21.2967	35.8981
-8966	40.6534	22.5946	37.8672
-8965	39.3724	22.098	36.992
-8964	37.3291	20.8453	35.1744
-8963	40.5475	22.7752	37.3791
-8962	41.3733	23.3169	38.7255
-8961	39.4676	22.4253	36.9584
-8960	41.2039	23.2605	38.5572
-8959	41.0768	23.2605	38.7592
-8958	41.1827	23.1363	38.5067
-8957	41.8073	23.5652	39.0116
-8956	41.8285	23.6781	39.0621
-8955	42.0614	23.9828	39.3819
-8954	42.4531	24.0505	39.4829
-8953	42.1461	23.9828	39.4829
-8952	42.2626	23.8925	39.5502
-8951	42.2731	24.1182	39.5838
-8950	41.8285	23.599	39.3146
-8949	41.3309	23.3282	38.9106
-8948	41.4791	23.2379	39.0116
-8947	42.0508	23.8473	39.7858
-8946	42.0402	23.4636	39.567
-8945	42.2837	23.8586	39.9373
-8944	41.8708	24.0956	39.8868
-8943	42.3261	24.2311	40.6273
-8942	40.6428	23.4072	39.4492
-8941	41.098	24.0956	40.0214
-8940	40.8333	23.9941	39.9541
-8939	42.2096	24.7277	40.7956
-8938	41.3415	24.1972	39.9373
-8937	42.1567	24.8857	40.6441
-8936	41.1086	24.2988	39.6007
-8935	40.4416	24.0053	39.4829
-8934	41.2145	24.4794	39.8699
-8933	41.585	24.5584	40.3412
-8932	39.8805	23.5313	38.8097
-8931	42.4319	24.8405	40.9975
-8930	41.5638	24.2198	40.1224
-8929	41.8814	24.5358	40.0551
-8928	42.1673	24.7277	40.6273
-8927	42.1567	24.7389	40.4758
-8926	40.971	24.2424	39.6007
-8925	41.4791	24.3326	39.6343
-8924	42.1038	24.6938	40.3244
-8923	40.8863	23.9376	39.4324
-8922	41.4791	24.2762	39.668
-8921	40.5581	23.5426	39.2136
-8920	40.9392	24.0843	39.5333
-8919	41.3944	24.6261	40.0382
-8918	40.6216	24.2536	39.3146
-8917	41.0662	24.5471	40.1224
-8916	41.1509	24.6712	40.3917
-8915	41.2145	24.7841	39.9373
-8914	40.5051	24.4568	39.5165
-8913	40.4946	24.7728	40.0887
-8912	37.3714	22.6059	37.4969
-8911	39.8382	24.0731	39.1126
-8910	39.4253	24.1295	39.0958
-8909	40.2934	24.2762	39.567
-8908	38.2502	23.1815	38.086
-8907	39.5947	23.6668	39.1463
-8906	38.2078	22.967	38.1196
-8905	39.8382	23.8925	39.2809
-8904	40.5369	24.2536	40.0046
-8903	40.3569	24.2311	39.8531
-8902	38.6313	22.6623	38.4562
-8901	40.9921	24.5132	40.0382
-8900	41.405	24.4229	40.4253
-8899	41.5321	24.5245	40.4422
-8898	40.7169	24.1972	40.0382
-8897	41.8285	24.8179	40.8292
-8896	41.9661	25.0662	40.9807
-8895	41.7967	25.1001	40.6778
-8894	41.8708	25.1114	40.9639
-8893	40.5157	24.6712	39.9878
-8892	41.7015	25.1678	40.7788
-8891	41.712	25.2129	40.7283
-8890	41.8073	25.3032	40.7114
-8889	41.1933	24.9534	40.257
-8888	41.3521	24.9421	40.459
-8887	41.6273	25.0775	40.4422
-8886	41.7226	25.1001	40.4758
-8885	41.1615	24.8292	40.3075
-8884	41.712	25.2807	40.7114
-8883	41.9873	25.5854	41.0312
-8882	42.2626	25.6757	41.1154
-8881	42.3578	25.9465	41.4351
-8880	41.4791	25.4725	40.9975
-8879	42.4108	25.7434	41.4183
-8878	42.4002	25.7095	41.4688
-8877	42.5378	25.687	41.5024
-8876	42.4002	25.6531	41.452
-8875	42.379	25.6418	41.2668
-8874	42.5484	25.7547	41.1995
-8873	41.6697	25.2017	40.6105
-8872	41.8708	25.2017	40.8966
-8871	41.8285	25.2694	40.8966
-8870	41.0133	24.9759	39.9036
-8869	42.4637	25.6644	41.3846
-8868	41.5744	25.1227	40.56
-8867	42.5802	25.5402	41.5866
-8866	42.5272	25.4725	41.5024
-8865	42.199	25.3822	40.9134
-8864	42.559	25.3145	40.9471
-8863	42.9613	25.7434	41.4856
-8862	42.0932	25.1904	40.8461
-8861	42.2096	25.4048	41.0817
-8860	43.0672	25.6982	41.6371
-8859	42.5166	25.3484	41.048
-8858	41.7332	24.7502	40.7451
-8857	41.585	24.9759	40.6946
-8856	42.0296	25.2355	41.3846
-8855	41.5638	24.7502	40.9639
-8854	41.4368	24.9759	40.8292
-8853	41.9979	25.1565	40.9807
-8852	40.4205	24.1746	40.0046
-8851	41.3839	24.9082	40.9302
-8850	41.1086	24.8969	41.3173
-8849	41.6062	25.1339	41.5698
-8848	39.0124	23.3056	39.2809
-8847	41.585	24.9534	41.3173
-8846	41.098	24.7728	41.1322
-8845	41.5638	25.0775	41.6371
-8844	41.098	24.6261	40.9975
-8843	41.5427	24.6374	41.2837
-8842	40.6216	24.1859	40.6946
-8841	40.8122	24.7389	41.149
-8840	40.8439	24.4568	41.1154
-8839	41.7015	25.2242	41.839
-8838	41.278	25.0775	41.3846
-8837	39.9017	24.3891	40.8461
-8836	39.7217	24.1633	40.2402
-8835	40.4522	24.7164	40.6946
-8834	40.2405	24.5809	40.2065
-8833	40.5687	24.6825	40.7114
-8832	40.9816	25.2017	41.452
-8831	41.3839	25.3258	41.4183
-8830	41.3097	25.5854	41.5024
-8829	41.5109	25.608	41.6371
-8828	40.5369	25.3822	41.0649
-8827	40.5369	24.8631	40.3244
-8826	39.8805	24.9082	39.9036
-8825	39.8064	24.7277	40.0719
-8824	40.5793	25.2581	40.6105
-8823	40.3146	25.292	40.0046
-8822	40.0393	25.2017	40.3244
-8821	39.9652	25.3371	40.3917
-8820	39.817	25.2581	40.2234
-8819	40.304	25.5177	40.5936
-8818	39.2771	25.0098	39.7016
-8817	39.3194	25.2355	40.2065
-8816	39.4359	25.2355	40.0551
-8815	39.4359	25.0662	40.2065
-8814	39.3512	25.3145	39.9878
-8813	38.9595	24.8857	39.5838
-8812	40.4416	25.6192	40.9807
-8811	40.1664	25.4161	40.7283
-8810	40.3358	25.6531	41.0985
-8809	39.9546	25.2807	40.459
-8808	40.3781	25.5967	40.7283
-8807	40.0923	25.5628	40.6273
-8806	39.8064	25.5064	40.257
-8805	40.7169	26.082	41.4015
-8804	40.4416	26.1497	41.1322
-8803	36.768	23.4636	37.3118
-8802	39.0865	25.1452	40.0214
-8801	38.843	25.0098	39.8363
-8800	38.6419	24.6035	39.466
-8799	38.6207	24.4568	39.2304
-8798	35.5293	22.3237	36.0832
-8797	40.9286	26.1723	41.3005
-8796	41.6485	26.5898	41.3341
-8795	41.5956	26.5108	41.0985
-8794	41.2462	26.398	41.3173
-8793	40.1028	25.7095	40.358
-8792	41.225	26.082	41.1658
-8791	40.1346	25.6192	40.2907
-8790	40.2828	25.7095	40.358
-8789	40.8651	26.1948	40.9302
-8788	40.4099	25.5741	40.4926
-8787	40.6004	25.7434	40.3412
-8786	40.4628	25.5064	40.1056
-8785	41.3203	25.924	41.0144
-8784	40.5581	25.5854	40.5768
-8783	41.3944	26.2738	41.6707
-8782	41.9767	26.7704	42.3103
-8781	42.0191	26.6237	42.0073
-8780	42.2731	26.4318	42.6637
-8779	42.3896	26.4544	42.7647
-8778	41.6697	26.4318	42.5627
-8777	42.2414	26.7704	42.7142
-8776	41.8285	26.4544	42.2261
-8775	42.1038	26.7027	42.6805
-8774	41.5638	26.3415	42.3776
-8773	41.0239	26.1045	41.9064
-8772	41.585	26.4883	42.3944
-8771	40.6004	25.9127	41.0312
-8770	41.712	26.2513	42.0073
-8769	41.9661	26.3867	42.2598
-8768	42.4425	26.6011	42.6469
-8767	41.712	26.3528	42.3271
-8766	42.2731	26.5447	42.5796
-8765	41.6697	26.0143	42.0747
-8764	42.3578	26.5898	42.4786
-8763	40.5369	25.1339	39.9036
-8762	40.7063	25.3935	40.3748
-8761	40.8757	25.687	40.6273
-8760	42.1884	26.5334	41.7044
-8759	42.4637	26.5673	41.9064
-8758	39.203	24.8631	38.7087
-8757	42.4002	26.5221	42.1588
-8756	42.4214	26.5447	42.4449
-8755	41.9873	26.1384	41.9905
-8754	42.8025	26.8946	42.9666
-8753	41.9873	26.3303	42.2598
-8752	41.712	26.5221	41.9737
-8751	42.4531	26.8043	42.7479
-8750	42.0191	26.6237	42.3439
-8749	41.7756	26.3528	41.8559
-8748	42.0614	26.477	42.1756
-8747	42.0932	26.6576	42.0915
-8746	41.6909	26.319	42.0073
-8745	41.3521	26.4544	41.6539
-8744	41.945	26.5334	41.8895
-8743	42.0402	26.5786	41.7885
-8742	41.8708	26.4544	41.4015
-8741	41.8603	26.3754	41.3678
-8740	42.3367	26.5447	41.5193
-8739	41.278	26.0707	40.7956
-8738	42.5484	26.7366	41.94
-8737	41.5956	26.24	41.5361
-8736	41.5744	26.3077	41.5193
-8735	40.6851	25.845	40.7283
-8734	40.6851	25.45	41.0312
-8733	41.1615	25.8788	41.0312
-8732	40.2511	25.1452	40.5936
-8731	41.5003	25.8901	41.4351
-8730	41.5215	25.8901	41.3341
-8729	40.7169	25.1565	40.9807
-8728	40.611	25.292	41.4183
-8727	41.0662	25.8788	41.3005
-8726	40.4734	25.2242	40.7283
-8725	41.8391	26.082	41.9737
-8724	40.3781	25.1791	40.5936
-8723	41.5321	25.608	41.6203
-8722	40.2299	25.0211	40.4926
-8721	40.3146	25.0211	40.4422
-8720	40.4946	25.1339	41.0144
-8719	38.8218	24.2311	39.7521
-8718	39.7641	24.7502	40.257
-8717	38.896	24.2424	39.2304
-8716	41.0768	25.4161	41.149
-8715	40.5263	25.0888	40.3917
-8714	39.9864	24.6486	40.1224
-8713	40.8122	25.0211	40.8461
-8712	40.2299	24.9421	40.8797
-8711	40.4628	25.1339	40.7956
-8710	39.9123	24.7389	40.5936
-8709	39.33	24.6374	40.3244
-8708	40.2616	24.9195	40.2907
-8707	36.7257	22.4253	37.0762
-8706	39.0653	24.0392	39.4155
-8705	39.1606	24.5245	39.9541
-8704	38.6736	24.1972	39.3482
-8703	38.2184	24.2311	38.9275
-8702	35.7093	22.4366	36.9584
-8701	39.8911	25.2694	40.8461
-8700	39.7429	25.0888	40.2907
-8699	39.3194	24.8405	40.1561
-8698	40.1558	24.7615	40.3244
-8697	40.431	24.9872	40.4253
-8696	41.0768	25.3484	40.9134
-8695	40.5581	25.0549	40.4253
-8694	40.7063	25.0324	40.3917
-8693	40.0076	24.6486	39.668
-8692	40.7804	24.8292	40.0719
-8691	40.1452	24.6712	39.6175
-8690	40.3675	24.9534	39.7521
-8689	39.4147	24.3891	39.2472
-8688	40.8439	25.1452	40.0887
-8687	40.0076	24.5019	39.5838
-8686	40.5793	24.8292	39.7016
-8685	40.9286	24.8292	40.0551
-8684	41.0239	25.0098	39.7858
-8683	40.8439	24.9647	40.0382
-8682	41.3309	24.9985	40.2065
-8681	40.6322	24.8857	40.0719
-8680	40.9921	25.0211	40.358
-8679	40.7381	25.0324	40.0887
-8678	40.6851	24.9195	40.0551
-8677	40.7169	24.9872	40.0887
-8676	40.8016	25.0662	40.257
-8675	40.6745	24.8631	39.9878
-8674	40.1558	24.6035	39.7016
-8673	40.3569	24.6825	39.8531
-8672	40.6216	24.6938	40.0214
-8671	40.5793	24.5809	39.9709
-8670	40.5687	24.3214	40.0046
-8669	39.6476	23.9828	39.3146
-8668	39.2877	23.8135	39.0621
-8667	39.6688	23.9151	39.365
-8666	40.8863	24.5696	40.0719
-8665	40.8757	24.6599	40.2234
-8664	40.9921	24.4906	39.769
-8663	40.7486	24.1408	39.3987
-8662	40.1028	24.0731	38.877
-8661	40.2511	24.4116	39.0285
-8660	40.2616	24.1972	38.9275
-8659	41.225	24.7615	39.8363
-8658	36.7786	21.7481	35.2586
-8657	38.9806	23.4975	37.6989
-8656	39.5841	23.7119	38.0523
-8655	38.4937	23.3056	37.4128
-8654	39.0548	23.3959	37.6147
-8653	36.461	21.1613	34.7537
-8652	38.8007	23.2718	37.1603
-8651	38.843	23.6893	37.4296
-8650	39.5417	24.1408	37.9682
-8649	39.944	24.3326	38.187
-8648	39.7535	24.0843	37.9513
-8647	39.7641	24.4681	38.1533
-8646	39.7005	23.8699	37.7662
-8645	40.3358	24.2762	38.4394
-8644	39.7958	24.2536	38.0355
-8643	39.9335	24.4568	38.4226
-8642	39.7323	24.2085	38.1701
-8641	39.7641	24.1408	38.2543
-8640	39.6794	24.1746	38.086
-8639	38.7371	23.3056	37.093
-8638	39.9017	24.0843	37.6484
-8637	39.0336	23.4862	37.1098
-8636	39.3724	23.6781	37.1603
-8635	38.5572	23.204	36.9584
-8634	39.0442	23.1702	36.9752
-8633	39.0018	23.2605	36.992
-8632	38.6101	23.1363	36.2852
-8631	40.0711	24.1295	37.2445
-8630	39.5629	23.8361	37.093
-8629	39.3512	23.8925	37.093
-8628	39.1183	23.8135	36.9247
-8627	38.3878	23.7232	36.6386
-8626	39.2453	24.0505	37.1098
-8625	39.203	24.2424	37.2277
-8624	39.1183	24.2311	36.9415
-8623	38.2819	23.7006	36.0664
-8622	38.9912	24.1633	36.3693
-8621	37.7102	23.4185	35.3764
-8620	38.5466	23.9602	35.8813
-8619	38.7054	24.2536	36.2347
-8618	37.9855	23.6781	35.7971
-8617	38.8113	23.9941	36.5376
-8616	39.0124	24.2424	36.9247
-8615	39.023	24.0392	36.403
-8614	39.2136	24.1408	36.4198
-8613	39.0336	24.0166	36.302
-8612	38.8007	23.9602	36.1001
-8611	39.5841	24.3101	36.4871
-8610	38.7689	24.0392	35.9822
-8609	38.663	23.7458	35.8476
-8608	39.0442	23.8812	36.1169
-8607	38.6207	23.7232	35.8308
-8606	37.255	23.1589	34.7537
-8605	38.6419	23.6893	35.1576
-8604	38.0702	23.3056	34.9388
-8603	38.9277	23.7796	35.2754
-8602	38.2396	23.6216	35.0566
-8601	38.8642	23.7345	35.1239
-8600	38.7266	23.7119	35.4269
-8599	37.2338	22.8429	33.828
-8598	38.9065	23.7796	35.3764
-8597	37.8373	23.2605	35.0229
-8596	38.049	23.4185	35.0903
-8595	37.0221	23.2718	34.3497
-8594	39.1289	23.7006	35.3259
-8593	39.5312	24.0731	35.7466
-8592	38.8218	23.6555	35.3764
-8591	38.7054	23.52	35.1576
-8590	38.9171	23.7119	35.3595
-8589	38.8854	23.7232	35.5447
-8588	39.0018	23.6103	35.6288
-8587	38.5254	23.4298	35.4437
-8586	38.0384	23.0686	35.1744
-8585	36.7257	22.414	33.8953
-8584	36.8209	22.6285	34.4171
-8583	37.7208	22.9557	34.9556
-8582	38.3666	23.283	35.2249
-8581	38.1125	22.9219	34.8883
-8580	37.1068	22.572	34.2993
-8579	38.5466	22.9783	35.2586
-8578	38.7054	23.2266	35.2586
-8577	37.9326	22.493	34.5012
-8576	38.3137	22.9445	34.7873
-8575	37.6785	22.4253	34.131
-8574	37.7314	22.6397	33.9795
-8573	35.2117	21.4547	32.6668
-8572	36.9268	21.8836	33.3568
-8571	37.2973	22.2673	34.3497
-8570	37.4032	22.256	34.3666
-8569	37.2126	22.1093	34.0636
-8568	37.7632	22.1657	34.1646
-8567	38.3137	22.256	34.518
-8566	38.8536	22.5607	35.0566
-8565	38.3031	22.2673	34.6695
-8564	38.8748	22.493	34.9388
-8563	38.5254	22.6962	35.0229
-8562	39.023	22.967	35.2586
-8561	37.5832	21.6917	34.3834
-8560	38.6313	22.4366	34.6359
-8559	38.3984	22.2786	34.6359
-8558	38.2184	22.1657	34.4171
-8557	37.9114	21.94	34.1815
-8556	35.7728	19.8408	32.7004
-8555	37.075	21.0484	33.8785
-8554	36.7892	21.2064	33.7607
-8553	37.3503	21.3644	34.1815
-8552	35.0847	19.9198	32.2797
-8551	38.0808	21.8949	34.5854
-8550	37.4985	21.6353	34.5349
-8549	37.7843	21.6917	34.3666
-8548	37.6467	21.466	34.1815
-8547	38.0278	21.9061	35.2754
-8546	37.2021	21.8046	34.7705
-8545	37.5408	21.8949	34.821
-8544	36.6092	21.4547	33.9963
-8543	37.1597	21.7481	34.7368
-8542	38.0172	22.1319	35.1408
-8541	37.6255	22.1319	35.1071
-8540	37.1068	21.9513	34.7873
-8539	37.2021	21.9964	34.5854
-8538	37.5726	22.1657	35.1408
-8537	37.6679	22.4592	35.2249
-8536	36.3339	21.6353	34.1983
-8535	37.075	21.7256	35.1576
-8534	36.768	21.5337	34.6022
-8533	36.5563	21.6917	35.0566
-8532	36.6939	21.6579	34.9893
-8531	37.9326	22.4817	35.5783
-8530	37.1491	22.0416	35.0903
-8529	37.3185	22.5043	35.0903
-8528	37.5726	22.3012	35.2754
-8527	37.9114	22.493	35.41
-8526	37.0009	22.1657	34.8883
-8525	37.3503	22.0867	34.8378
-8524	37.9114	22.2334	34.9051
-8523	37.562	22.019	34.3329
-8522	37.9855	22.2222	34.6527
-8521	37.4879	22.2222	34.3161
-8520	36.895	21.703	33.9458
-8519	37.6467	22.0642	34.4002
-8518	37.4667	21.9851	34.0468
-8517	38.1231	22.2222	34.6359
-8516	37.9326	22.2447	34.4507
-8515	37.6679	22.0416	34.2824
-8514	37.8267	22.177	34.4002
-8513	37.255	22.0077	34.0805
-8512	37.5408	22.1996	34.4339
-8511	37.2338	21.6917	33.7607
-8510	35.0635	20.8565	32.347
-8509	37.0644	21.782	33.7775
-8508	37.0221	21.7933	33.6766
-8507	35.1059	20.439	31.3035
-8506	37.5091	22.0077	34.03
-8505	36.7362	21.6579	33.6597
-8504	36.9056	21.3983	33.4914
-8503	37.7102	21.8949	33.929
-8502	37.3609	21.5901	33.4578
-8501	36.1857	21.3531	32.6668
-8500	37.7526	22.098	34.2151
-8499	37.5938	21.861	34.0805
-8498	37.6467	21.8836	34.0468
-8497	37.6255	21.7594	33.5924
-8496	36.948	21.6127	33.1885
-8495	36.9056	21.3418	32.7173
-8494	37.0221	21.7481	33.1043
-8493	36.1646	20.992	32.1282
-8492	35.5082	20.7437	31.7748
-8491	36.5563	20.913	32.4816
-8490	36.1751	21.2741	32.4985
-8489	36.7998	21.5563	32.9697
-8488	35.7305	21.071	32.3302
-8487	37.4032	22.019	33.1885
-8486	37.869	22.1657	33.3568
-8485	37.4879	21.8159	33.1043
-8484	37.922	22.0642	33.239
-8483	37.1597	21.703	32.9192
-8482	37.5303	21.861	33.0707
-8481	36.6515	21.4773	32.4816
-8480	36.8527	21.5224	32.4143
-8479	36.5563	21.229	32.3807
-8478	36.5139	21.2741	32.1955
-8477	36.8845	21.466	32.5826
-8476	36.9797	21.4886	32.6163
-8475	36.7998	21.308	32.2628
-8474	37.3926	21.703	33.0707
-8473	36.2916	20.755	31.9599
-8472	36.4716	20.8565	32.3975
-8471	37.4244	21.6579	32.9865
-8470	36.768	21.3531	32.3975
-8469	35.794	20.755	32.1955
-8468	37.0327	21.6353	33.0202
-8467	37.3079	21.9287	33.1548
-8466	35.5399	21.1726	31.1016
-8465	35.6564	21.0597	31.4718
-8464	36.0481	21.2967	31.758
-8463	36.6621	21.5563	32.5321
-8462	36.0058	21.5676	32.3133
-8461	35.2435	21.1726	32.3302
-8460	34.9153	20.6985	31.758
-8459	36.3128	21.4999	32.3807
-8458	36.0799	21.4773	32.3807
-8457	35.0741	21.0033	31.5897
-8456	35.974	21.3757	32.549
-8455	36.5986	21.6014	33.1212
-8454	34.9365	20.7775	32.0777
-8453	33.3273	20.0778	30.3442
-8452	35.3494	21.2741	31.8253
-8451	34.513	20.6421	31.0174
-8450	35.974	21.2403	31.657
-8449	35.4552	20.8678	31.1352
-8448	35.8469	21.0033	31.4887
-8447	35.0635	20.6195	31.6065
-8446	34.4495	20.3712	30.6808
-8445	35.8999	21.308	32.0777
-8444	33.0414	19.0959	29.8225
-8443	34.5236	20.3374	30.2938
-8442	36.0799	21.1161	31.657
-8441	36.1328	21.2741	31.8253
-8440	36.0587	21.2967	31.6233
-8439	35.7834	21.0484	31.3035
-8438	34.333	19.4232	29.9067
-8437	36.4398	21.6691	32.3638
-8436	35.7623	21.545	31.5055
-8435	36.2598	21.6917	31.6065
-8434	36.9162	22.1319	32.347
-8433	35.9211	21.8271	31.5392
-8432	36.7362	22.3237	31.9262
-8431	36.7998	22.177	31.758
-8430	37.1703	22.4479	32.1619
-8429	36.3339	22.098	31.7075
-8428	36.1857	22.1319	31.7243
-8427	37.1809	22.6397	32.2797
-8426	35.3388	21.8046	31.2531
-8425	36.7362	22.5946	32.2124
-8424	35.9634	22.0303	31.4045
-8423	36.1857	22.1544	31.5897
-8422	36.3657	22.2109	31.7243
-8421	35.487	21.7481	31.2699
-8420	35.8575	21.9287	31.4382
-8419	36.6198	22.0867	31.9767
-8418	36.6092	22.4027	32.5321
-8417	36.3763	22.4479	32.1114
-8416	36.0481	22.3689	31.9431
-8415	36.1222	22.3802	32.0777
-8414	35.6881	22.2222	31.2194
-8413	36.8527	22.8655	32.6836
-8412	35.8258	22.2334	31.9262
-8411	36.0799	22.3914	32.6668
-8410	36.0693	22.0867	32.7846
-8409	36.3869	21.7256	32.5658
-8408	35.4764	20.992	31.6401
-8407	36.6092	21.94	32.7509
-8406	35.5399	21.545	32.1955
-8405	36.2387	22.1657	33.2053
-8404	35.7728	21.2628	32.6499
-8403	36.6092	22.0754	33.4409
-8402	36.6304	22.1206	33.8953
-8401	36.3128	22.0642	33.6261
-8400	36.8209	22.3802	34.3329
-8399	36.4292	21.8271	33.9122
-8398	36.895	22.1544	33.8953
-8397	36.8739	22.1432	33.727
-8396	36.1116	21.5111	33.0034
-8395	36.1751	21.861	33.4409
-8394	35.3388	21.4321	32.8014
-8393	35.7728	21.8046	33.1043
-8392	34.6401	20.6534	31.9094
-8391	35.1482	20.9694	32.8014
-8390	36.7892	22.2222	34.0132
-8389	36.6727	22.1319	33.828
-8388	36.8527	22.1544	33.6597
-8387	36.281	21.2064	33.138
-8386	36.7045	22.4253	34.3329
-8385	36.0163	21.8271	33.6766
-8384	35.4658	21.2967	32.7509
-8383	36.3445	22.0754	33.9627
-8382	35	21.5789	33.037
-8381	33.4543	19.9424	31.4214
-8380	34.82	20.6873	32.2124
-8379	34.1425	20.6083	31.6738
-8378	34.2166	20.6534	31.4214
-8377	36.3022	21.7143	33.8785
-8376	35.974	20.992	33.4241
-8375	35.3917	21.4886	33.2726
-8374	34.0154	19.9537	31.8758
-8373	36.0587	21.9174	34.0132
-8372	36.4927	22.098	34.4002
-8371	37.4879	22.809	35.3932
-8370	36.5563	21.9739	34.5685
-8369	37.9431	23.0573	35.8308
-8368	37.8161	23.0235	35.1239
-8367	37.7314	23.2943	35.6456
-8366	36.6939	22.4366	34.6527
-8365	37.562	23.2492	35.2081
-8364	36.8103	22.7977	34.8883
-8363	37.7526	22.651	34.7032
-8362	38.049	23.0347	35.5952
-8361	37.9326	23.0686	35.6288
-8360	37.7314	23.1702	35.4942
-8359	37.6044	22.7752	35.4605
-8358	37.0433	22.0303	34.8378
-8357	36.895	22.4253	35.3259
-8356	37.8161	23.2153	35.9991
-8355	36.9903	22.572	35.8813
-8354	37.2126	22.3124	35.4437
-8353	37.7526	23.283	36.2515
-8352	38.0172	23.4523	36.6218
-8351	37.4456	23.2492	36.3862
-8350	37.3503	23.1476	36.2347
-8349	38.1866	23.4975	36.8069
-8348	38.1443	23.4862	36.5881
-8347	37.1915	22.7639	36.2179
-8346	38.3454	23.3282	36.7901
-8345	37.435	23.2605	36.2515
-8344	37.5303	22.9896	36.4871
-8343	37.869	23.3395	36.6891
-8342	37.5832	23.0122	36.2852
-8341	38.1125	23.3508	36.605
-8340	38.2713	23.1815	36.8406
-8339	37.742	22.8767	36.6386
-8338	38.0384	22.7639	36.6218
-8337	36.0904	21.7256	35.2922
-8336	36.948	22.0642	35.8308
-8335	35.2753	20.6421	34.3497
-8334	36.2387	21.1161	34.9556
-8333	36.9374	21.9061	35.5783
-8332	37.382	21.7256	35.8981
-8331	36.895	21.8046	35.5783
-8330	37.1703	21.2064	35.5783
-8329	35.7623	20.1342	33.6766
-8328	37.4138	21.9061	35.4605
-8327	37.1385	22.1432	35.1744
-8326	36.5774	21.3983	35.0734
-8325	36.5774	20.8904	34.3666
-8324	36.7045	21.7933	35.3764
-8323	36.9903	21.4886	35.3595
-8322	38.3454	22.414	36.2684
-8321	38.1337	22.3237	36.2347
-8320	38.5148	22.6172	36.6723
-8319	38.1866	21.6014	36.302
-8318	38.8218	22.7977	36.9752
-8317	38.1972	22.5607	36.6723
-8316	38.2078	23.046	37.093
-8315	39.15	23.4072	37.9177
-8314	38.896	23.1702	37.8335
-8313	38.7477	23.0912	37.3791
-8312	34.5554	21.6691	34.2656
-8311	37.6361	22.5269	37.0257
-8310	38.3772	23.283	37.1772
-8309	37.7526	22.8767	36.5545
-8308	38.4407	23.3056	37.0425
-8307	35.9952	22.1093	34.72
-8306	39.1818	23.599	37.396
-8305	39.6159	23.441	37.6484
-8304	39.4041	23.5426	37.5306
-8303	39.8699	23.7119	37.396
-8302	39.6582	23.599	37.2277
-8301	38.3454	22.6397	36.3357
-8300	38.7795	23.3508	36.6891
-8299	39.5841	23.6216	37.5138
-8298	39.4676	22.8203	36.9079
-8297	40.3781	23.8135	38.0018
-8296	39.8064	23.599	37.884
-8295	40.6004	24.1182	38.2543
-8294	40.2299	23.7458	38.086
-8293	40.0923	23.6668	37.9345
-8292	38.9489	21.9964	36.6723
-8291	39.69	22.9219	37.5811
-8290	40.2299	23.5088	37.9513
-8289	39.6476	22.8203	37.2781
-8288	39.8911	22.9106	37.5811
-8287	39.8594	22.967	37.9177
-8286	39.5841	22.967	37.5979
-8285	39.0018	21.7594	36.6723
-8284	41.3839	24.0956	39.2977
-8283	40.5793	23.8473	38.7423
-8282	41.1404	23.9828	39.1294
-8281	40.9498	23.9715	38.9443
-8280	41.1086	24.0279	39.1463
-8279	41.7544	24.1859	39.5502
-8278	41.9026	24.2424	39.5502
-8277	41.585	24.1859	39.365
-8276	41.0874	24.0731	39.0285
-8275	41.098	23.6668	38.675
-8274	41.0345	23.8586	39.4997
-8273	40.9921	23.7909	39.0789
-8272	41.4791	23.7119	39.2304
-8271	42.0932	24.6486	39.9709
-8270	41.1192	24.2875	39.4324
-8269	41.6697	24.4342	39.7185
-8268	42.4108	24.8067	40.4253
-8267	41.9873	24.4906	39.7353
-8266	42.1038	24.5245	39.7858
-8265	39.8382	23.7006	38.6077
-8264	40.6851	23.8135	39.365
-8263	40.9604	24.0166	39.5165
-8262	40.0287	23.2943	38.6919
-8261	41.8179	24.5584	40.0551
-8260	42.0402	24.4229	40.0046
-8259	42.5061	24.6486	40.5263
-8258	42.5696	24.6148	40.5263
-8257	42.1461	24.2536	40.2402
-8256	42.6331	24.7502	40.6441
-8255	42.6437	24.7164	40.7114
-8254	42.3261	24.2875	40.4253
-8253	41.2674	24.1972	39.9709
-8252	41.405	24.2424	40.2739
-8251	42.2308	24.4116	40.8461
-8250	42.1038	24.4906	40.9807
-8249	41.9344	24.4681	40.4085
-8248	42.5484	24.6599	40.8629
-8247	41.7226	24.7164	40.56
-8246	42.3684	24.7389	40.5768
-8245	41.8708	24.7502	40.4422
-8244	42.2731	24.8857	40.3748
-8243	42.3049	24.8969	40.6609
-8242	41.2145	23.7119	40.0382
-8241	42.4637	24.8631	40.7956
-8240	42.2626	24.8292	40.9471
-8239	41.0451	23.9263	40.0382
-8238	42.7813	25.0437	41.5193
-8237	42.5378	25.371	41.3846
-8236	43.2789	25.8111	42.0747
-8235	42.4214	25.0662	41.1658
-8234	42.8766	25.4048	41.7717
-8233	43.7341	25.687	42.0242
-8232	44.1682	25.8788	42.8825
-8231	43.2895	25.5515	42.4617
-8230	43.4906	25.4838	42.4449
-8229	42.1355	24.8179	41.6203
-8228	42.8872	25.1791	42.041
-8227	43.0672	25.0888	42.2766
-8226	42.8872	25.292	41.8895
-8225	43.046	25.6418	41.839
-8224	43.4271	25.7547	42.9666
-8223	42.9084	25.6757	42.5459
-8222	44.0306	26.3528	43.2191
-8221	44.1576	26.3641	43.3874
-8220	43.8188	26.24	43.0508
-8219	44.4329	26.556	43.6735
-8218	43.967	26.4431	43.3032
-8217	44.1788	26.24	43.421
-8216	44.5175	26.2174	43.5725
-8215	44.0517	25.8563	43.1181
-8214	44.5175	26.4206	43.421
-8213	43.8718	25.9691	42.7983
-8212	44.7928	26.4318	43.3369
-8211	44.5493	26.1948	43.2023
-8210	44.3905	26.0255	43.1013
-8209	45.1951	26.5334	43.9596
-8208	45.3433	26.7478	44.1279
-8207	45.428	26.7253	44.5318
-8206	45.608	26.6914	44.5655
-8205	45.9574	26.9736	44.5486
-8204	46.1903	26.9849	44.8179
-8203	46.095	26.9736	44.6833
-8202	46.762	27.2444	45.1377
-8201	45.9574	27.0413	44.2457
-8200	45.6292	26.7478	44.2289
-8199	45.8197	26.9171	44.5655
-8198	45.9679	26.9736	44.5318
-8197	46.762	27.346	45.104
-8196	47.2489	27.6394	45.4911
-8195	47.2066	27.6282	45.306
-8194	46.3597	27.188	44.6328
-8193	46.3702	27.2896	44.6665
-8192	46.5714	27.2106	45.1209
-8191	46.1691	27.0639	44.8852
-8190	46.3491	27.4814	45.5584
-8189	47.3125	27.4702	45.6258
-8188	46.889	27.2331	45.2555
-8187	47.2489	27.2557	45.6762
-8186	47.196	27.4476	45.4575
-8185	46.7937	26.8946	45.306
-8184	47.7359	27.8087	46.299
-8183	47.3654	27.7636	46.299
-8182	46.2855	26.8268	45.2218
-8181	47.4819	27.7523	46.4336
-8180	46.5185	27.346	46.198
-8179	46.4232	27.2783	45.6931
-8178	47.3972	27.82	46.0297
-8177	47.5348	27.6733	46.3999
-8176	46.8678	27.82	46.0465
-8175	46.5079	27.1203	45.6089
-8174	45.9574	26.9623	45.0535
-8173	46.6667	27.8652	45.9624
-8172	46.9525	27.9103	45.8445
-8171	47.196	28.1247	46.1138
-8170	45.7244	26.7591	44.5991
-8169	44.9093	26.5447	44.0101
-8168	47.7254	28.136	46.787
-8167	46.9631	27.6959	46.0633
-8166	48.8687	29.0276	48.0156
-8165	48.2865	28.847	47.5107
-8164	48.9322	29.0615	47.8641
-8163	47.9053	28.9148	47.2414
-8162	48.784	29.0615	47.5612
-8161	48.9111	29.0728	47.5107
-8160	48.9111	29.2308	47.2583
-8159	47.4077	28.452	46.3158
-8158	48.8158	29.1066	47.5612
-8157	48.1488	28.9486	46.7197
-8156	49.0487	29.3436	47.5444
-8155	49.2181	29.4339	48.2344
-8154	48.5088	29.2985	47.6285
-8153	48.657	29.1066	47.4939
-8152	49.9062	30.1788	48.672
-8151	49.5357	29.6709	48.2344
-8150	49.8427	29.6371	48.1166
-8149	49.5145	29.9079	48.5037
-8148	50.3826	30.1562	48.5205
-8147	49.9168	29.7838	48.3354
-8146	48.3817	29.5355	47.09
-8145	49.6522	29.7838	47.9651
-8144	48.2123	29.5581	47.3424
-8143	48.3288	29.0276	46.7197
-8142	49.9592	29.8628	48.2849
-8141	49.7263	29.7048	48.47
-8140	48.784	28.4633	47.3424
-8139	50.6367	30.2465	49.1264
-8138	50.0121	29.4001	48.4363
-8137	50.4779	30.1788	48.8066
-8136	50.1497	29.9869	48.571
-8135	49.8427	30.3255	48.7729
-8134	49.7792	30.2804	48.5037
-8133	49.8851	30.5625	48.8234
-8132	51.1767	31.3074	49.9005
-8131	49.7686	30.5174	48.6383
-8130	50.1391	30.7544	49.0086
-8129	50.4568	30.777	49.3452
-8128	49.2075	30.5738	48.6888
-8127	50.2344	31.0478	49.7154
-8126	49.4404	30.3481	49.2442
-8125	49.3345	30.4722	49.059
-8124	50.6685	30.777	50.2708
-8123	50.5097	30.6641	50.2035
-8122	50.4568	31.014	50.0857
-8121	50.5626	30.9575	50.0688
-8120	47.8947	30.1562	48.5373
-8119	49.9803	31.0591	49.9174
-8118	50.3932	31.1155	50.4728
-8117	47.8312	30.1449	48.0493
-8116	50.3932	31.0591	49.4966
-8115	50.4568	30.8221	49.8669
-8114	50.6156	30.7882	49.5976
-8113	50.2979	30.6641	49.4125
-8112	49.5463	30.3368	48.7056
-8111	50.6367	31.0252	49.7491
-8110	50.3403	30.5512	49.5639
-8109	48.9217	29.9756	48.4532
-8108	51.1025	31.093	50.2035
-8107	51.3143	31.2623	50.3886
-8106	50.4568	31.093	49.9847
-8105	51.6742	31.5105	50.8935
-8104	50.3085	30.698	49.9847
-8103	51.2825	31.1381	50.9608
-8102	50.6261	30.7205	50.1362
-8101	48.964	29.9531	49.2105
-8100	50.859	31.0591	50.5569
-8099	50.1497	30.5512	50.1025
-8098	51.0708	30.6867	50.4391
-8097	49.9168	30.0885	49.8332
-8096	50.8273	31.1268	50.3886
-8095	51.3037	30.9462	50.6411
-8094	49.7263	30.3594	49.463
-8093	51.1978	31.0252	50.6747
-8092	50.5414	30.7092	50.1025
-8091	48.8264	29.9531	48.8908
-8090	51.1555	31.1155	50.9272
-8089	49.7686	30.6754	50.3381
-8088	50.7532	31.0591	51.1964
-8087	50.9861	31.1945	51.2638
-8086	49.8004	30.4045	49.9342
-8085	49.758	30.3819	50.5064
-8084	50.6156	30.9011	51.3311
-8083	49.4298	30.1111	50.5232
-8082	50.3615	30.9914	50.8935
-8081	49.9274	30.3932	50.3718
-8080	49.9909	30.8447	51.045
-8079	49.5675	30.6528	50.7084
-8078	48.9005	29.6145	50.2203
-8077	50.1497	30.7882	51.2469
-8076	49.9274	30.9575	51.0281
-8075	48.7629	30.4835	50.0015
-8074	47.9688	29.7499	48.369
-8073	48.7629	30.7431	49.6818
-8072	49.8639	31.2961	51.045
-8071	47.4501	30.1336	48.9412
-8070	50.552	31.4767	51.5667
-8069	50.5732	31.7363	51.6172
-8068	48.6252	30.8672	49.6649
-8067	49.3028	30.9237	50.6074
-8066	49.0487	30.8447	50.3718
-8065	48.3606	30.8672	49.5135
-8064	49.144	31.172	50.5737
-8063	49.4828	31.251	50.9103
-8062	49.6839	31.1381	50.6074
-8061	48.3923	30.4609	49.6481
-8060	49.8321	30.8221	51.146
-8059	50.0862	31.2284	51.4825
-8058	49.9803	30.9462	51.3143
-8057	48.8687	30.6302	50.8262
-8056	49.5357	31.0252	51.0618
-8055	48.6358	29.9079	50.2371
-8054	49.0699	30.5964	50.7589
-8053	48.7417	30.3142	50.5401
-8052	48.2653	30.0321	50.2708
-8051	47.7995	29.4339	49.5639
-8050	48.477	30.6528	50.4896
-8049	47.6301	30.1562	50.1362
-8048	47.1431	29.8741	49.9847
-8047	48.6358	30.9688	51.3311
-8046	47.6089	30.3255	50.5737
-8045	48.53	30.6189	51.1628
-8044	47.2172	30.2691	49.7491
-8043	47.1431	30.4722	50.2708
-8042	48.3288	30.9914	51.6508
-8041	48.6358	31.1042	51.1123
-8040	49.2287	31.409	51.3816
-8039	48.53	30.9462	51.2469
-8038	48.6146	31.0252	51.5835
-8037	48.2547	30.935	51.0786
-8036	46.8996	30.2804	49.3452
-8035	47.5877	30.4158	50.3549
-8034	45.5974	29.5806	48.5205
-8033	45.7986	29.5242	48.4532
-8032	46.4338	29.9305	49.3115
-8031	44.1788	28.6552	47.3256
-8030	47.3231	30.7657	50.4054
-8029	46.6773	30.0772	50.1698
-8028	44.4646	29.2082	47.3087
-8027	46.9102	30.0546	49.951
-8026	46.4549	29.8628	49.0927
-8025	42.1567	25.7772	45.104
-8024	45.788	28.9599	48.3185
-8023	46.2644	28.926	48.6046
-8022	45.5974	28.926	48.5037
-8021	43.1095	27.188	45.0367
-8020	45.3327	28.9712	47.1404
-8019	46.402	29.9982	48.8908
-8018	46.6243	30.0434	48.8908
-8017	44.2211	29.0502	46.9721
-8016	46.3173	29.3549	49.8164
-8015	48.17	30.7657	50.7925
-8014	46.8678	30.3029	49.261
-8013	47.6301	30.7544	50.0352
-8012	47.3019	30.6867	49.3956
-8011	46.1162	29.7274	47.9483
-8010	47.7783	30.6302	50.1698
-8009	48.3288	30.9462	50.6074
-8008	46.889	30.0772	49.3283
-8007	48.2653	31.0027	50.8262
-8006	48.1382	30.8334	50.6242
-8005	48.17	30.9124	49.8837
-8004	47.9794	30.4271	49.2273
-8003	48.2865	30.8108	49.5639
[truncated: 18,003 more rows]

## Sheet: Fig 1H
Figure 1H	smc3-QQ_W483R_R1008I						smc3-W483R_R1008I

## Sheet: Fig 1I
Fig 1I	Anti-PK

## Sheet: Fig 2A
Fig 2A	ATPase activity of Smc3
	time (S)	Tet	Tet + DNA	Tet + Scc2	Tet + Scc2 + DNA
	1	-0.0078	-0.0461	-0.0131	0.0336
	2	-0.0135	-0.0504	-0.018	0.0358
	3	-0.0078	-0.0532	-0.0093	0.0453
	4	-0.0067	-0.0519	-0.0137	0.0525
	5	-0.0125	-0.0506	-0.0115	0.0566
	6	-0.0131	-0.0578	-0.0095	0.0726
	7	-0.0104	-0.0428	-0.0119	0.0756
	8	-0.0071	-0.0496	-0.0044	0.0863
	9	-0.0093	-0.0476	-0.004	0.09
	10	-0.0058	-0.0453	-0.0034	0.1053
	11	-0.0112	-0.0478	-0.0008	0.1217
	12	-0.0028	-0.0441	0.0019	0.1312
	13	-0.0088	-0.0469	0.0046	0.1455
	14	-0.0122	-0.0461	0.0105	0.1591
	15	-0.0091	-0.0401	0.0139	0.1733
	16	-0.0082	-0.0429	0.012	0.1832
	17	-0.0068	-0.0462	0.017	0.2009
	18	-0.0095	-0.0493	0.0254	0.2208
	19	-0.0066	-0.0457	0.0263	0.2348
	20	-0.0135	-0.0388	0.0353	0.2484
	21	-0.013	-0.0482	0.034	0.2625
	22	-0.0069	-0.0423	0.0371	0.2748
	23	-0.0105	-0.0462	0.041	0.2928
	24	-0.0107	-0.0482	0.046	0.3027
	25	-0.0076	-0.0479	0.0586	0.3234
	26	-0.0078	-0.0456	0.0533	0.3367
	27	-0.0044	-0.0367	0.0596	0.3492
	28	-0.001	-0.0415	0.0712	0.3648
	29	-0.0045	-0.0433	0.0751	0.3837
	30	-0.0034	-0.0415	0.0792	0.3961
	31	-0.0015	-0.0463	0.081	0.4162
	32	-0.0114	-0.0417	0.0871	0.4334
	33	-0.0074	-0.0428	0.0916	0.4441
	34	-0.0062	-0.0435	0.0903	0.4579
	35	-0.0062	-0.04	0.1019	0.4687
	36	-0.0066	-0.0412	0.1006	0.4803
	37	-0.0068	-0.045	0.1091	0.4901
	38	0.0006	-0.0409	0.1133	0.5076
	39	-0.0019	-0.0364	0.1069	0.5175
	40	-0.0097	-0.0458	0.1185	0.5359
	41	-0.0072	-0.0377	0.1291	0.5446
	42	-0.006	-0.0415	0.1346	0.5533
	43	-0.0089	-0.0444	0.1396	0.568
	44	-0.005	-0.0407	0.1457	0.5817
	45	-0.0021	-0.0353	0.1545	0.5908
	46	-0.0063	-0.0394	0.154	0.5973
	47	-0.0019	-0.0422	0.1563	0.6111
	48	-0.0037	-0.0423	0.1653	0.6145
	49	-0.0064	-0.0394	0.1696	0.6298
	50	-0.0048	-0.033	0.1748	0.6331
	51	-0.0033	-0.0438	0.1781	0.637
	52	-0.0071	-0.0417	0.1908	0.6551
	53	-0.0017	-0.0437	0.189	0.6696
	54	0.0002	-0.0391	0.1907	0.6706
	55	-0.0057	-0.0377	0.2023	0.6767
	56	-0.0013	-0.032	0.206	0.6899
	57	-0.0023	-0.0407	0.205	0.6952
	58	0.0003	-0.036	0.2073	0.7068
	59	-0.0081	-0.0365	0.2169	0.7145
	60	-0.005	-0.0356	0.2203	0.7163
	61	-0.0036	-0.0325	0.2217	0.731
	62	-0.0037	-0.0336	0.2302	0.7324
	63	-0.001	-0.0365	0.2289	0.7388
	64	0.0026	-0.0366	0.2323	0.7433
	65	-0.0025	-0.0323	0.2394	0.7497
	66	-0.0036	-0.0329	0.2383	0.7606
	67	0.0067	-0.0363	0.2474	0.7659
	68	-0.008	-0.0352	0.2495	0.7733
	69	0.0009	-0.0329	0.2615	0.7728
	70	-0.0027	-0.0378	0.2609	0.7837
	71	0.0002	-0.0377	0.2601	0.7842
	72	-0.0004	-0.0343	0.27	0.7876
	73	-0.0002	-0.0351	0.2731	0.7998
	74	0.0047	-0.0326	0.2745	0.8008
	75	-0.0017	-0.0335	0.2883	0.8074
	76	-0.0038	-0.0319	0.2886	0.815
	77	-0.0015	-0.0322	0.2929	0.8166
	78	0.0007	-0.0304	0.2922	0.8215
	79	-0.0002	-0.0365	0.2958	0.8265
	80	0	-0.0346	0.3027	0.8239
	81	-0.0008	-0.0317	0.3071	0.8303
	82	-0.0003	-0.0298	0.3096	0.8317
	83	-0.0007	-0.0293	0.3172	0.8398
	84	-0.0009	-0.0327	0.3179	0.8383
	85	0.0047	-0.03	0.315	0.838
	86	0.0067	-0.0295	0.3205	0.8463
	87	0.0016	-0.0275	0.3293	0.8504
	88	0.0056	-0.037	0.3288	0.8558
	89	0.0001	-0.0281	0.3383	0.8504
	90	0.0071	-0.0271	0.3361	0.8558
	91	-0.0022	-0.0301	0.3413	0.8647
	92	0.005	-0.0321	0.3414	0.8633
	93	-0.0037	-0.0278	0.3461	0.8676
	94	0.0033	-0.0285	0.3512	0.8755
	95	-0.0017	-0.0292	0.3548	0.8742
	96	0.0042	-0.0314	0.3545	0.8814
	97	0.005	-0.0295	0.3581	0.8801
	98	0.0055	-0.0318	0.3627	0.8775
	99	-0.0008	-0.0276	0.3657	0.8818
	100	0.0059	-0.0243	0.3679	0.884
	101	0.0036	-0.0243	0.3716	0.8888
	102	0.002	-0.0278	0.3664	0.8909
	103	0.0011	-0.0262	0.3774	0.8914
	104	0.0089	-0.0248	0.3841	0.8956
	105	0.0031	-0.0297	0.3888	0.8904
	106	0.0052	-0.0258	0.389	0.8981
	107	-0.0009	-0.0248	0.3873	0.8972
	108	0.0039	-0.0324	0.3953	0.9065
	109	0.0078	-0.022	0.393	0.9038
	110	0.0063	-0.0232	0.3975	0.911
	111	-0.0031	-0.0241	0.4004	0.9111
	112	0.0052	-0.0277	0.4055	0.9119
	113	-0.0039	-0.0249	0.4053	0.9098
	114	0.0055	-0.023	0.412	0.9142
	115	0.0083	-0.0228	0.4061	0.9166
	116	0.0086	-0.0282	0.4153	0.9136
	117	0.0048	-0.0221	0.4143	0.9215
	118	0.0071	-0.0258	0.4186	0.9166
	119	0.0029	-0.0247	0.4246	0.9194
	120	0.0044	-0.0227	0.4288	0.9252
	121	0.0081	-0.0226	0.425	0.9255
	122	0.0022	-0.0209	0.4325	0.9258
	123	0.0032	-0.0217	0.4345	0.9279
	124	0.0063	-0.0269	0.4342	0.9336
	125	-0.0021	-0.0208	0.4412	0.933
	126	0.0061	-0.023	0.4429	0.9384
	127	0.0066	-0.0227	0.4417	0.9353
	128	0.0083	-0.0216	0.4491	0.9338
	129	0.0093	-0.0201	0.4552	0.9324
	130	0.0039	-0.02	0.4489	0.9377
	131	0.0082	-0.0232	0.4549	0.9345
	132	0.0046	-0.0192	0.4565	0.9419
	133	0.0034	-0.0226	0.4625	0.9441
	134	0.0086	-0.0227	0.4587	0.9382
	135	0.0077	-0.0192	0.4626	0.9449
	136	0.0099	-0.0191	0.467	0.9437
	137	0.0063	-0.0163	0.4705	0.9418
	138	0.0089	-0.018	0.4721	0.938
	139	0.0015	-0.0169	0.4738	0.9442
	140	0.0049	-0.0191	0.473	0.9448
	141	0.0064	-0.0188	0.4808	0.9465
	142	0.0088	-0.0234	0.4796	0.9462
	143	0.0088	-0.018	0.4808	0.9468
	144	0.0062	-0.0201	0.4892	0.9526
	145	0.008	-0.0176	0.4874	0.9554
	146	0.0061	-0.0195	0.4917	0.9514
	147	0.006	-0.0125	0.4965	0.9569
	148	0.0083	-0.0195	0.4948	0.9617
	149	0.0072	-0.0214	0.5	0.9545
	150	0.0096	-0.0163	0.4994	0.9549
	151	0.008	-0.0218	0.5039	0.9531
	152	0.0036	-0.0158	0.5026	0.9504
	153	0.0101	-0.0181	0.5072	0.9563
	154	0.0083	-0.0168	0.5087	0.9595
	155	0.0102	-0.0177	0.507	0.9593
	156	0.0069	-0.0189	0.5118	0.9594
	157	0.0095	-0.0148	0.5155	0.9637
	158	0.0084	-0.0203	0.5134	0.9645
	159	0.0042	-0.0114	0.5157	0.9616
	160	0.0039	-0.0137	0.5205	0.9586
	161	0.0091	-0.0123	0.5188	0.9674
	162	0.0077	-0.0168	0.5255	0.968
	163	0.0053	-0.0168	0.5225	0.9596
	164	0.0072	-0.0162	0.5274	0.9618
	165	0.007	-0.0145	0.5242	0.968
	166	0.0053	-0.0189	0.5322	0.9697
	167	0.0082	-0.0102	0.5343	0.9736
	168	0.0076	-0.0144	0.5386	0.9676
	169	0.0119	-0.0169	0.538	0.9683
	170	0.0069	-0.0122	0.5393	0.9691
	171	0.0068	-0.0136	0.5485	0.9693
	172	0.0056	-0.013	0.5446	0.9624
	173	0.0044	-0.012	0.5401	0.9668
	174	0.0056	-0.0099	0.5556	0.9689
	175	0.0055	-0.0138	0.5485	0.9679
	176	0.0084	-0.0132	0.5543	0.9693
	177	0.0085	-0.0092	0.5551	0.9734

## Sheet: Fig 2B
Fig 2A	ATPase activity of smc3-QQ
	time (S)	QQ	QQ + DNA	QQ + Scc2	QQ + Scc2 + DNA
	1	0.0566	-0.0779	0.0042	-0.0316
	2	0.0534	-0.0861	0.0017	-0.0318
	3	0.0613	-0.0903	0.0119	-0.029
	4	0.0587	0.0546	0.0063	-0.0243
	5	0.062	0.0374	0.0068	-0.0172
	6	0.0532	0.0214	0.0115	-0.0029
	7	0.0579	0.034	0.0089	0.005
	8	0.0528	0.0258	0.0147	0.0038
	9	0.0572	0.0188	0.0144	0.0186
	10	0.0602	0.0201	0.0089	0.0352
	11	0.0564	0.0144	0.0109	0.042
	12	0.0534	0.0174	0.0056	0.0568
	13	0.064	0.0113	0.0105	0.0652
	14	0.0575	0.0133	0.017	0.0744
	15	0.0572	0.0196	0.0134	0.0854
	16	0.0485	0.0184	0.0107	0.0867
	17	0.0575	0.0226	0.0187	0.0987
	18	0.0589	0.023	0.0138	0.1094
	19	0.06	0.0223	0.0169	0.1182
	20	0.0558	0.0249	0.0161	0.1352
	21	0.055	0.0243	0.0126	0.1405
	22	0.0495	0.0337	0.0156	0.1514
	23	0.0545	0.0302	0.0131	0.1678
	24	0.0509	0.0331	0.0156	0.1696
	25	0.0531	0.028	0.0175	0.1828
	26	0.0508	0.0226	0.0134	0.1996
	27	0.0553	0.0219	0.0151	0.2041
	28	0.0455	0.0215	0.0212	0.2225
	29	0.0549	0.0256	0.0266	0.228
	30	0.049	0.0244	0.0253	0.2446
	31	0.0532	0.0259	0.0237	0.2558
	32	0.0515	0.0307	0.0244	0.268
	33	0.0477	0.032	0.0193	0.278
	34	0.0476	0.0292	0.019	0.2876
	35	0.045	0.0285	0.0206	0.2948
	36	0.0457	0.0259	0.0183	0.3014
	37	0.0433	0.0261	0.0248	0.3198
	38	0.0412	0.0267	0.0237	0.3261
	39	0.0463	0.0333	0.0097	0.3362
	40	0.0407	0.0227	0.0193	0.3518
	41	0.0403	0.0219	0.0252	0.3565
	42	0.0411	0.0231	0.0264	0.3683
	43	0.0453	0.0189	0.0207	0.3793
	44	0.0387	0.0205	0.0256	0.3953
	45	0.0459	0.014	0.0303	0.3968
	46	0.0503	0.004	0.0191	0.4091
	47	0.0427	0.0039	0.0269	0.414
	48	0.0469	0.0064	0.0296	0.4216
	49	0.0436	0.0022	0.0255	0.4386
	50	0.0462	0.0029	0.0279	0.4408
	51	0.0472	-0.0009	0.0282	0.4498
	52	0.0422	0.0031	0.0274	0.4637
	53	0.0469	0.004	0.033	0.4731
	54	0.0491	0.0057	0.0239	0.4784
	55	0.047	0.0062	0.0287	0.4798
	56	0.046	0.0081	0.0344	0.4981
	57	0.0472	0.0019	0.0289	0.499
	58	0.0508	0.0065	0.0289	0.5098
	59	0.0495	0.0094	0.0278	0.517
	60	0.0467	0.009	0.0344	0.5258
	61	0.048	0.0078	0.0299	0.5384
	62	0.0427	0.0139	0.0325	0.5386
	63	0.0448	0.0063	0.0292	0.5464
	64	0.0502	0.0096	0.0325	0.5548
	65	0.0496	0.0132	0.0301	0.5618
	66	0.0477	0.0058	0.0332	0.5729
	67	0.0442	0.0118	0.0308	0.5791
	68	0.0511	0.009	0.0318	0.5841
	69	0.046	0.0096	0.0425	0.5874
	70	0.0504	0.0136	0.0325	0.5946
	71	0.05	0.0041	0.0318	0.6036
	72	0.0506	0.0112	0.0358	0.6123
	73	0.0492	0.0113	0.0363	0.6171
	74	0.0464	0.0114	0.0364	0.6269
	75	0.0469	0.0169	0.045	0.6284
	76	0.0446	0.0143	0.0381	0.6321
	77	0.0473	0.0154	0.0481	0.6434
	78	0.0452	0.0126	0.0386	0.6507
	79	0.0462	0.0112	0.0395	0.6535
	80	0.0471	0.0153	0.0402	0.6533
	81	0.047	0.0104	0.0361	0.6618
	82	0.05	0.0116	0.0421	0.6686
	83	0.0486	0.0152	0.0411	0.6745
	84	0.055	0.0155	0.0399	0.6797
	85	0.058	0.0167	0.036	0.6816
	86	0.0659	0.0177	0.0343	0.6885
	87	0.0573	0.0173	0.0428	0.6973
	88	0.0635	0.0128	0.0396	0.7013
	89	0.0536	0.0173	0.0491	0.699
	90	0.0632	0.0189	0.042	0.7069
	91	0.0586	0.0135	0.0504	0.7172
	92	0.0629	0.0127	0.0416	0.72
	93	0.0575	0.0204	0.0453	0.7221
	94	0.0603	0.0131	0.0444	0.7329
	95	0.057	0.0162	0.0467	0.7318
	96	0.0641	0.0127	0.0428	0.7356
	97	0.0609	0.0205	0.04	0.7412
	98	0.0566	0.0178	0.0456	0.7421
	99	0.0534	0.0183	0.0429	0.7502
	100	0.0613	0.0175	0.0442	0.7524
	101	0.0587	0.0198	0.0436	0.7577
	102	0.062	0.0152	0.0413	0.7568
	103	0.0532	0.018	0.046	0.765
	104	0.0579	0.0182	0.045	0.7673
	105	0.0528	0.018	0.0493	0.7706
	106	0.0572	0.0144	0.05	0.7799
	107	0.0602	0.0219	0.0429	0.7779
	108	0.0564	0.0193	0.0488	0.7847
	109	0.0534	0.0204	0.0451	0.7856
	110	0.064	0.0182	0.0497	0.7958
	111	0.0575	0.0172	0.0538	0.797
	112	0.0572	0.026	0.0515	0.7979
	113	0.0485	0.0175	0.0464	0.8038
	114	0.0575	0.0219	0.0584	0.8032
	115	0.0589	0.0207	0.0442	0.8121
	116	0.06	0.0187	0.0476	0.8144
	117	0.0558	0.0185	0.0469	0.8162
	118	0.055	0.0175	0.0475	0.8238
	119	0.0495	0.0194	0.0534	0.8228
	120	0.0545	0.023	0.0524	0.8226
	121	0.0509	0.0232	0.0519	0.829
	122	0.0531	0.0234	0.0548	0.8287
	123	0.0508	0.0198	0.0578	0.8362
	124	0.0553	0.0175	0.0496	0.8408
	125	0.0455	0.0236	0.0503	0.8403
	126	0.0549	0.0193	0.0593	0.8439
	127	0.049	0.0254	0.0491	0.8481
	128	0.0532	0.0251	0.0585	0.8509
	129	0.0515	0.0328	0.0566	0.854
	130	0.0477	0.0283	0.0578	0.8513
	131	0.0476	0.0219	0.0516	0.8573
	132	0.045	0.0192	0.0498	0.8596
	133	0.0457	0.0267	0.06	0.8689
	134	0.0433	0.0212	0.0583	0.868
	135	0.0412	0.0263	0.0527	0.8716
	136	0.0463	0.0255	0.0571	0.8669
	137	0.0407	0.0268	0.0629	0.877
	138	0.0403	0.025	0.0615	0.8723
	139	0.0411	0.0281	0.0546	0.8756
	140	0.0453	0.0246	0.0553	0.881
	141	0.0387	0.027	0.0579	0.8867
	142	0.0459	0.0205	0.0617	0.8888
	143	0.0503	0.0272	0.0629	0.8855
	144	0.0427	0.0218	0.068	0.8888
	145	0.0469	0.0235	0.0594	0.8967
	146	0.0436	0.0243	0.0655	0.8956
	147	0.0462	0.0293	0.064	0.8989
	148	0.0472	0.0243	0.0616	0.8993
	149	0.0422	0.0224	0.0624	0.9008
	150	0.0469	0.0322	0.0678	0.9055
	151	0.0491	0.0223	0.0678	0.9065
	152	0.047	0.0267	0.064	0.909
	153	0.046	0.0257	0.0646	0.9147
	154	0.0472	0.0265	0.0673	0.9141
	155	0.0508	0.0317	0.0631	0.9143
	156	0.0495	0.0271	0.0672	0.916
	157	0.0467	0.0323	0.0691	0.9178
	158	0.048	0.0258	0.0728	0.921
	159	0.0427	0.034	0.067	0.9191
	160	0.0448	0.032	0.0724	0.9253
	161	0.0502	0.0323	0.0626	0.9306
	162	0.0496	0.0298	0.0716	0.9283
	163	0.0477	0.0266	0.0663	0.9293
	164	0.0442	0.0274	0.0715	0.9286
	165	0.0511	0.0291	0.0687	0.9334
	166	0.046	0.0214	0.0766	0.9361
	167	0.0504	0.0333	0.0688	0.9411
	168	0.05	0.0282	0.0728	0.9413
	169	0.0506	0.0267	0.0699	0.9452
	170	0.0492	0.0322	0.0688	0.9469
	171	0.0464	0.0303	0.0764	0.9429
	172	0.0469	0.032	0.0704	0.9386
	173	0.0446	0.0301	0.0723	0.9408
	174	0.0473	0.0309	0.0747	0.9437
	175	0.0452	0.0359	0.0682	0.9501
	176	0.0462	0.0378	0.0698	0.9497
	177	0.0471	0.0321	0.0714	0.9493

## Sheet: Fig 2C
Fig 2C	Anti-HA

## Sheet: Fig 2D
Fig 2D	The percentage of crosslinking efficiency in panel C was calculated as mean+SD from three independent experiments
		repeat 1	repeat 2	repeat 3
	Smc3	0.107145	0.307347	0.285948
	smc3QQ	0.144727	0.377046	0.21517
	smc3K38I	0.0140444	0.0895087	0.0560658

[truncated: 63 more sheets: Fig 2E, Fig 3B, Fig 3D, Fig 3E, Fig 3F, Fig 3G, Fig 4B, Fig 4C, Fig 4D, Fig 5B, Fig 5C, Fig 5D, Fig 5E, Fig 5F, Fig 6A, Fig 6B, Fig 6C, Fig 6D, Fig 6E, Fig 6F …]
